# Supplementary material for: A curated gene and biological system annotation of adverse outcome pathways related to human health
Source: Sci Data. 2023 Jun 24;10:409. doi: 10.1038/s41597-023-02321-w (PMC10290716; doi:10.1038/s41597-023-02321-w)
Supplement: Supplementary file 1 — Supplementary Table 1 [file 41597_2023_2321_MOESM1_ESM.xlsx]

## Sheet: Supplementary_File1
KE	group	Ke_description
Event:10	1	Acetylcholine accumulation in synapses
Event:1000	2	stabilization, PPAR alpha co-repressor
Event:1001	3	Increased, Developmental Defects
Event:1023	4	Increased, Thyroid-stimulating hormone (TSH)
Event:1028	5	Activation of specific nuclear receptors, PPAR-gamma activation
Event:1029	6	Increased, adipogenesis
Event:1032	7	Increased, secretion of local growth factors
Event:1033	8	Increased, proliferation of mesenchymal cells
Event:1034	9	Increased, IGF-1 (mouse)
Event:1035	10	Increased, Firbrosarcoma
Event:1036	10	Increased, liposarcoma
Event:1037	10	Increased, hemagiosarcoma
Event:1054	10	Promotion, ovarian granular cell tumors
Event:1090	10	Increased, mesotheliomas
Event:1196	10	Increased, Invasion
Event:1254	10	Infant leukaemia
Event:1556	10	Increase, lung cancer
Event:1670	10	Lung cancer
Event:1725	10	Pancreatic acinar cell tumors
Event:1839	10	Testicular Cancer
Event:713	10	Increase, Adenomas/carcinomas (renal tubular)
Event:736	10	Increase, Adenomas/carcinomas (bronchioloalveolar)
Event:741	10	Increase, Adenomas/carcinomas (follicular cell)
Event:773	10	Increase, Endometrial adenocarcinomas
Event:779	10	Increase, Papillomas/carcinomas (squamous cells)
Event:797	10	Increase, Adenomas/carcinomas (urothelial)
Event:856	10	Formation, Hepatocellular and Bile duct tumors
Event:885	10	Increase, Cancer
Event:1038	11	Activation, beta-2 adrenergic receptor
Event:1039	12	Increased activity, beta-2 adrenergic receptor
Event:1040	13	relaxation, smooth muscle
Event:1042	14	Proliferation/Clonal Expansion, smooth muscle
Event:1044	14	Promotion, mesovarian leiomyomas
Event:1043	15	Hypertrophy/hyperplasia, smooth muscle
Event:1045	16	Decreased, Ovarian E2
Event:1046	17	Suppression, Estrogen receptor (ER) activity
Event:1064	17	prepubertal increase, Estrogen receptor (ER) activity
Event:1065	17	Activation, estrogen receptor alpha
Event:1181	17	Activation, Estrogen receptor
Event:748	17	Increased, Estrogen receptor (ER) activity
Event:1047	18	Increased, secretion of GnRH from hypothalamus
Event:1049	18	Increased, secrection of FSH from anterior pituitary
Event:1050	18	Increased, secretion of LH from anterior pituitary
Event:1071	18	Decreased, GnRH pulsatility/release in hypothalamus
Event:689	18	Reduced, Gonadotropin releasing hormone, hypothalamus
Event:754	18	Increased, Luteinizing hormone (LH)
Event:969	18	Decreased GnRH Release, Decreased Kisspeptin stimulation of GnRH neurons
Event:970	18	Decreased LH release from Anterior Pituitary, Decreased GnRH stimulation of Anterior Pituitary Gonadotrophs
Event:1051	19	Hyperplasia, ovarian stromal cells
Event:1394	19	Induction, persistent proliferation/sustained proliferation
Event:739	19	Increase, Hypertrophy and proliferation (follicular cell)
Event:744	19	Increase, Hyperplasia (Leydig cells)
Event:854	19	Alterations, Cellular proliferation / hyperplasia
Event:870	19	Increase, Cell Proliferation
Event:1052	20	Hyperplasia, ovarian epithelium
Event:1053	21	Promotion, ovarian adenomas
Event:1056	22	Decrease, E2 blood concentrations at hypothalamus
Event:1057	23	Increased, PPAR-alpha activation
Event:1422	23	Reduced, PPARalpha
Event:1058	24	Decreased, bile flow
Event:1059	25	Increased, cholestasis
Event:357	25	Cholestasis, Pathology
Event:1060	26	Alteration, lipid metabolism
Event:1061	27	prolonged, elevation of serun CCK
Event:1722	27	Increased blood CCK level
Event:1062	28	Increased, Cellular proliferation / hyperplasia of acinar cells
Event:1063	29	Increased, Pancreatic acinar tumors
Event:1066	30	Promotion, SIX-1 postive basal-type progenitor cells
Event:1067	31	Proliferation/Clonal Expansion, aberrant basal cells
Event:1068	32	squamous metaplasia, aberrant basal cells
Event:1069	33	Increased, Hyperplasia (glandular epithelial cells of endometrium)
Event:1070	34	Increased, adenosquamous carcinomas of endometrium
Event:869	34	Increase, Respiratory or Squamous Metaplasia
Event:1072	35	Decreased, LH Surge from anterior pituitary
Event:1074	36	interruption, Ovulation
Event:1075	37	prolonged, estrus
Event:1076	38	Increased, circulating estrogen levels
Event:1077	39	Increased, prolactin exposure
Event:1084	39	Increased, prolactin secretion
Event:1078	40	Hyperplasia, Mammary gland
Event:1085	40	Increased, hyperplasia (mammary gland)
Event:1079	41	Increased, Adenomas/carcinomas (mammary)
Event:1081	42	Increased, lactotroph hyperplasia and hypertrophy
Event:1082	43	Increased, adenomas (pituitary)
Event:1083	44	Decreased, Dopaminergic activity
Event:1086	45	persistent, cytotoxicity (pleura or peritoneum)
Event:1393	45	Hepatocytotoxicity
Event:709	45	Increase, Cytotoxicity (renal tubular cell)
Event:768	45	Increase, Cytotoxicity
Event:770	45	Increase, Cytotoxicity (club cells)
Event:776	45	Increase, Cytotoxicity (corneal cells)
Event:780	45	Increase, Cytotoxicity (epithelial cells)
Event:783	45	Increase, Cytotoxicity (tubular epithelial cells)
Event:786	45	Increase, Cytotoxicity (hepatocytes)
Event:794	45	Increase, Cytotoxicity (urothelial cells)
Event:1087	46	Increased, inflammation
Event:149	46	Increase, Inflammation
Event:1497	46	Increased, recruitment of inflammatory cells
Event:1599	46	Inflamatory events in light-exposed tissues
Event:1633	46	Increase in inflammation
Event:1750	46	Increased inflammatory immune responses
Event:777	46	Increase, Inflammation (corneal cells)
Event:902	46	Inflammation, Liver
Event:1088	47	Increased, Oxidative Stress
Event:1510	47	Oxidative Stress in Brain
Event:211	47	Propagation, Oxidative stress
Event:1089	48	Increased, Cell Proliferation (mesothelium)
Event:110	49	Impairment, Endothelial network
Event:1115	50	Increased, Reactive oxygen species
Event:1592	50	ROS generation from photoactivated chemicals
Event:1753	50	Chronic reactive oxygen species
Event:249	50	Production, Reactive oxygen species
Event:257	50	Increase, Reactive Oxygen Species production
Event:1122	51	Under carboxylated clotting factors will not assemble on cell surfaces to form clot, Failure of secondary hemostasis
Event:1133	51	Hemostasis, Depletion from blood of fully functional carboxylated clotting factors
Event:1130	52	Failure in vascular repair mechanisms, Unresolved blood loss (hemorrhage)
Event:1131	53	Failure in gamma-glutamyl carboxylation of clotting factors II, VII, IX and X, Under carboxylation of clotting factors (e.g., des-gamma-carboxy prothrombin)
Event:1132	54	Blood loss and development of anemia, Impaired oxygen delivery and nutrient delivery to tissue, impaired carbon dioxide and waste product removal
Event:1134	55	Irreversible inhibition of hepatic VKOR by binding of AR at tyrosine 139, Failure to cycle vitamin K epoxide to vitamin K to form vitamin K hydroquinone
Event:1138	56	Uncoupling of oxidative phosphorylation, Reduced ability to generate ATP
Event:1545	56	Decrease in mitochondrial oxidative phosphorylation
Event:115	57	Increase, FA Influx
Event:1151	58	Osteoporosis and vascular calcification, Bone deterioration
Event:116	59	Activation, FAS
Event:1169	60	Anticoagulant rodenticide interferes with carboxylation of Gla proteins in bone, Impairment of post-translational modification (carboxylation) of osteocalcin
Event:1170	61	Increase, Phenotypic enzyme activity
Event:1171	62	Increase, Clonal Expansion of Altered Hepatic Foci
Event:1555	62	Increase cell proliferation
Event:1172	63	Increase activation, Nuclear factor kappa B (NF-kB)
Event:118	64	Formation, Formation of hemoglobin adducts
Event:1182	65	Increase, Cell Proliferation (Epithelial Cells)
Event:1192	65	Increased, Ductal Hyperplasia
Event:710	65	Increase, Regenerative cell proliferation (tubular epithelial cells)
Event:734	65	Increase, Regenerative cell proliferation (terminal bronchiolar epithelial cells)
Event:781	65	Increase, Regenerative cell proliferation (forestomach epithelial cells)
Event:1183	66	Decreased, Apoptosis (Epithelial Cells)
Event:1262	66	Apoptosis
Event:1365	66	Increase, Apoptosis
Event:1187	67	Increased, ER binding to DNA (classical pathway)
Event:1188	67	Increased, ER binding to T.F. to DNA (non-classical pathway)
Event:1189	68	Increased, Proliferation (Endothelial cells)
Event:1190	69	Increased, Migration (Endothelial Cells)
Event:1191	70	Increased, Non-genomic signaling
Event:1193	71	N/A, Breast Cancer
Event:1982	71	metastatic breast cancer
Event:1194	72	Increase, DNA damage
Event:1195	73	modulation, Extracellular Matrix Composition
Event:1501	73	Increased, extracellular matrix deposition
Event:1197	74	Activation, Fibroblasts
Event:1198	75	Activation, Macrophages
Event:12	76	Acetylcholinesterase (AchE) Inhibition
Event:1202	77	Suppression, IL-2 and IL-4 production
Event:1213	78	Increased, Angiogenesis
Event:1214	79	Altered gene expression specific to CAR activation, Hepatocytes
Event:1215	80	TRPA1 activation, TRPA1 Receptor
Event:1218	81	Opening of calcium channel, Calcium influx
Event:122	82	Activation, Glucocorticoid Receptor
Event:1396	82	Increased, glucocorticoid receptor activity
Event:494	82	Glucocorticoid Receptor Agonist, Activation
Event:1220	83	Trigeminal nerve activation
Event:1222	84	SP (Substance P) release, Local increase of SP
Event:1223	85	Trigeminal and/or vagal nerve excitation causes Airway Hyper-responsiveness,Cough, Dyspnea
Event:1226	86	Increased Respiratory irritability and Chronic Cough,
Event:1239	87	Altered, Gene Expression
Event:756	87	Hippocampal gene expression, Altered
Event:1240	88	Altered, Protein Production
Event:1241	89	Increased, Motility
Event:1242	90	Increased, Second Messenger Production
Event:2043	90	Decrease, Second messenger production
Event:1250	91	Decrease, Lung function
Event:1251	92	Chronic, Mucus hypersecretion
Event:1252	93	Binding to (interferes with) topoisomerase II enzyme
Event:1253	94	MLL chromosomal translocation
Event:1258	95	Decompartmentalization
Event:1259	96	narcosis
Event:169	96	Disruption, Membrane integrity
Event:1260	97	Direct mitochondrial inhibition
Event:1483	97	Dysfunction, Mitochondria
Event:176	97	Damaging, Mitochondria
Event:832	97	Injury, Mitochondria
Event:1261	98	Mitochondrial impairment
Event:1263	99	Necrosis
Event:1270	100	Inactivation of PPARŒ≥
Event:1271	101	Activation of TGF-Œ≤ signaling
Event:1283	101	Activation, TGF-beta pathway
Event:1469	101	Activation, Transforming Growth Factor beta pathway
Event:1275	102	Collagen Deposition
Event:68	102	Accumulation, Collagen
Event:1276	103	Lung fibrosis
Event:1458	103	Pulmonary fibrosis
Event:1284	104	Up Regulation, SREBF2
Event:457	104	Activation, SREBF1
Event:1285	105	Up Regulation, Unsaturated fatty acid
Event:1286	106	Down Regulation, GSS and GSTs gene
Event:1287	107	Glutathione synthesis
Event:1290	107	Glutathione homeostasis
Event:926	107	Oxidation, Glutathione (To be considered with MIE)
Event:1288	108	Activation, 3-hydroxy-3-methylglutaryl-CoA reductase gene
Event:1289	109	Perturbation of cholesterol
Event:1291	110	Hepatotoxicity
Event:139	110	N/A, Hepatotoxicity, Hepatopathy, including a constellation of observable effects
Event:1495	110	Substance interaction with the lung resident cell membrane components
Event:270	110	Induction, Sustained Hepatotoxicity
Event:1292	111	Activation, JNK
Event:1305	112	Increase, cytosolic fatty acid
Event:131	113	Down Regulation, Gulcose-6-phosphate dehydrogenase
Event:1316	114	Inhibit, serotonin transporter activity
Event:1317	114	Decreased, serotonin transporter activity
Event:1318	115	Decreased, extracellular sodium (Na+)
Event:1319	116	Decreased, extracellular chloride (Cl-)
Event:1320	117	Increased, extracellular serotonin
Event:1321	118	Increased, intracellular sodium (Na+)
Event:1322	119	Increased, intracellular chloride (Cl-)
Event:1323	120	Decreased, intracellular serotonin
Event:1398	120	Increased, intracellular serotonin
Event:1324	121	Decreased, packaged serotonin
Event:1399	121	Increased, packaged serotonin
Event:1325	122	Decreased, synaptic release
Event:1326	123	Increased, 5-HT3 (5-hydroxytryptamine)
Event:1328	124	Inactivated, 5-HTR (serotonin receptors)
Event:1336	124	Activation, 5-HT2A (Serotonin 2A)
Event:1329	125	Reduce expression, BDNF (Brain-derived neurotrophic factor)
Event:1335	125	Reduced, BDNF (Brain-derived neurotrophic factor)
Event:1330	126	Decreased, neuroplasticity
Event:1334	127	Increase, cortisone
Event:1337	128	Activate, PLC (Phospholipase C)
Event:1338	129	Increase, inositol triphosphate
Event:1339	130	Increase, intracellular calcium
Event:1340	131	Activate, calmodulin
Event:1341	132	Increase, myosin light chain phosphorylation
Event:1342	133	Increase, vascular smooth muscle contraction
Event:1343	134	Increase, hypertension
Event:952	134	Hypertension
Event:1344	135	Increased, seizure
Event:1348	135	Increase, seizure
Event:613	135	Occurrence, Epileptic seizure
Event:1345	136	Increased, agitation
Event:1346	137	Increased, depression
Event:1347	138	Decreased, extracellular serotonin
Event:1349	139	Activated, presynaptic neuron 1
Event:1360	139	Activate, presynaptic neuron 2
Event:1413	139	Reduced, presynaptic neuron 2 activity
Event:1350	140	Increased, glutamate
Event:1488	140	Glutamate dyshomeostasis
Event:1351	141	Activated, NMDA receptor
Event:1352	142	Activated, voltage-gated sodium channel
Event:1353	142	Inhibit, voltage-gated sodium channel
Event:584	142	Inhibition, sodium channel
Event:1355	143	Activated, membrane depolarization
Event:1356	143	Inactive, membrane depolarization
Event:1357	144	Increased, RDX dose
Event:1358	145	Repress, GABA-A receptor
Event:1359	145	Activate, GABA-A receptor
Event:1414	145	Decreased, GABA
Event:1415	145	Reduced, GABA-A receptor activation
Event:1361	146	Increase, GABA
Event:1362	147	Increased, hippocampal hyperdepolarization
Event:1363	148	Increased, epilepsy
Event:1367	149	Inhibit, gastric ulcer formation
Event:1368	150	Inhibition, PTGS-1 (Prostaglandin-endoperoxide synthase 1)
Event:1371	150	Inhibition, PTGS-2 (Prostaglandin-endoperoxide synthase 2)
Event:1402	150	Reduced, PTGS1 function
Event:1408	150	Reduced, PTGS2 function
Event:1369	151	Activation, PTGS-1 (Prostaglandin-endoperoxide synthase 1)
Event:1370	151	Activation, PTGS-2 (Prostaglandin-endoperoxide synthase 2)
Event:1372	152	Increase, bicarbonate
Event:1407	152	Decreased, bicarbonate
Event:1373	153	Increase, mucous
Event:1406	153	Decreased, mucous
Event:1375	154	Increase, platelet aggregation
Event:1403	154	Reduced, platelet aggregation
Event:1376	155	Increase, angiogenesis
Event:1409	155	Decreased, angiogenesis
Event:28	155	Reduction, Angiogenesis
Event:1377	156	Decrease, leukocyte adherence
Event:1378	156	Increase, leukocyte adherence
Event:1410	156	Increased, leukocyte adherence
Event:1379	157	Activate, leukocyte
Event:1411	157	Increased, leukocyte activation
Event:1380	158	Activate, mucosal defense
Event:1405	158	Reduced, mucosal defense
Event:1381	159	Increase, surfactant
Event:1382	159	Decrease, surfactant
Event:1672	159	Inhibition of lung surfactant function
Event:1673	159	Alveolar collapse
Event:1383	160	Activate, phospholipase
Event:1384	161	Increase, ammonium (NH4+)
Event:1385	162	Activated, gastric ulcer formation
Event:1391	163	Activation of Cyp2E1
Event:1392	164	Oxidative Stress
Event:1487	164	Binding, Thiol/seleno-proteins involved in protection against oxidative stress
Event:1538	164	Decreased protection against oxidative stress
Event:1969	164	Increase, Oxidative Stress
Event:1395	165	Liver Cancer
Event:1397	166	Increased, serotonin transporter activity
Event:140	167	Decreased, HSD17B10 expression
Event:1423	167	Reduced, HSD17B4 activity
Event:219	167	Reduction, Plasma 17beta-estradiol concentrations
Event:482	167	Decreased, DHB4/HSD17B4
Event:8	167	Decreased, 3-hydroxyacyl-CoA dehydrogenase type-2 activity
Event:1400	168	Increased, synaptic release
Event:1401	169	Decreased, 5-HT3
Event:9	169	Activation, 5HT2c
Event:1404	170	Decreased, mucosal blood flow
Event:1666	170	Induced, dysfunction of microcirculation
Event:1412	171	Helicobacter pylori infection
Event:1416	172	Decreased, intracellular chloride
Event:1417	173	NFE2/Nrf2 repression
Event:1917	173	Altered gene expression, NRF2 dependent antioxidant pathway
Event:478	173	Activation, NRF2
Event:1418	174	Increased, steatosis
Event:1419	175	Reduced, FXR activity
Event:479	175	Activation, NR1H4
Event:1420	176	Reduced, SHP activity
Event:480	176	Activation, SHP
Event:1421	177	Activated, LXR
Event:167	177	Activation, LXR
Event:483	177	Activation, LXR alpha
Event:1424	178	Reduced, fatty acid beta oxidation
Event:1490	178	Inhibition, Fatty Acid Beta Oxidation
Event:1528	178	Fatty Acid Beta Oxidation, Decreased
Event:1425	179	Mu Opioid Receptor Agonism
Event:1426	180	Release of G Proteins
Event:1427	181	Opening of G protein gated inward rectifying K channels
Event:1428	182	Analgesia
Event:1429	183	Inhibition of N-type Ca ion channels
Event:1430	184	Inhibition of neurotransmitter vesicle release
Event:1431	185	Serotonin 1A Receptor Agonism
Event:1433	186	Increased CGRP, neuronal release of CGRP
Event:1435	187	Increased neurokinin A (NKA) by neuronal cells
Event:1437	188	Sensing of the stressor by pulmonary cells
Event:1438	189	Increased production of pulmonary, pro-inflammatory cytokines
Event:1439	190	Increased production of pulmonary SAA
Event:1440	191	Formation of HDL-SAA
Event:1441	192	Increased systemic total cholesterol pool
Event:1442	193	Foam cell formation
Event:1443	194	Plaque progression in arteries
Event:1446	195	Decrease, Coupling of oxidative phosphorylation
Event:1477	195	Decrease, Oxidative phosphorylation
Event:1447	196	obesity
Event:1448	197	activation of CCAAT/enhancer-binding protein alpha
Event:1449	198	increased adipogenesis
Event:145	199	Induction, IKB inhibitory protein
Event:1574	199	Inhibition, IKK complex
Event:1450	200	decreased dopamine
Event:1452	201	decreased DNA methylation of tyrosine hydroxylase
Event:1453	202	decreased methylation of dopamine transporter promoter
Event:1456	203	Increase, Differentiation of fibroblasts
Event:1500	203	Increased, fibroblast proliferation and myofibroblast differentiation
Event:1457	204	Induction, Epithelial Mesenchymal Transition
Event:1650	204	Epithelial-mesenchymal transition
Event:1461	205	DNA double-strand break
Event:1468	206	Activation, Latent Transforming Growth Factor Beta 1
Event:147	207	Inhibition, Inducible Nitric Oxide Synthase by Metabolite CGA 265307
Event:1481	208	Inhibition of mitochondrial DNA polymerase gamma (Pol gamma)
Event:1482	209	Depletion, mtDNA
Event:1486	210	Binding of substrate, endocytic receptor
Event:1489	211	N/A, Steatohepatisis
Event:2019	211	Non-alcoholic fatty liver disease
Event:1491	212	Increased, Oncotic Necrosis
Event:1492	213	Tissue resident cell activation
Event:1493	214	Increased Pro-inflammatory mediators
Event:486	214	systemic inflammation leading to hepatic steatosis
Event:1494	215	Leukocyte recruitment/activation
Event:1496	216	Increased, secretion of proinflammatory mediators
Event:1498	217	Loss of alveolar capillary membrane integrity
Event:1499	218	Increased, activation of T (T) helper (h) type 2 cells
Event:1502	219	Histone deacetylase inhibition
Event:1503	220	Histone acetylation, increase
Event:1505	221	Cell cycle, disrupted
Event:1506	222	Testicular atrophy
Event:1508	223	CYP2E1 Activation
Event:1511	224	Lipid Peroxidation
Event:356	224	Increased, Oxidative damage
Event:1512	225	Unfolded Protein Response
Event:1513	226	General Apoptosis
Event:1514	227	Neurodegeneration
Event:352	227	N/A, Neurodegeneration
Event:1515	228	Spermatocyte depletion
Event:152	229	Suppression, Inflammatory cytokines
Event:1521	230	Decrease, Growth
Event:1529	231	Blockade, L-Type Calcium Channels
Event:1530	232	Decrease, Calcium currents
Event:1531	233	Decrease, Calcium binding to Troponin C
Event:1532	234	Decrease, Cardiac contractility
Event:1533	235	Decrease, Cardiac ejection fraction
Event:1535	236	Heart failure
Event:1536	237	Disruption, Intracellular calcium mobilization
Event:1537	238	Disruption, Sarcomere assembly
Event:1539	239	Endocytotic lysosomal uptake
Event:1542	240	Increase, Mitochondrial complex III antagonism
Event:1543	241	Mitochondrial Complex IV inhibition
Event:1544	242	Mitochondrial Complex V inhibition
Event:1546	243	Increased reactive oxygen species (in the mitochondria)
Event:1547	244	Mitochondrial Injury
Event:1548	245	Necrotic Tissue
Event:1549	246	Liver Injury
Event:161	246	Increase, Liver and splenic hemosiderosis
Event:2034	246	liver dysfunction
Event:345	246	N/A, Liver Steatosis
Event:459	246	Increased, Liver Steatosis
Event:155	247	Inadequate DNA repair
Event:1557	248	Neural crest cell migration, reduced
Event:1558	249	Collagen production, reduced
Event:1559	250	Facial cartilage structures are reduced in size and morphologically distorted
Event:1560	251	Altered differentiation
Event:1561	252	Neural tube defects
Event:1562	253	Decreased Na/K ATPase activity
Event:51	253	Inhibition, Ca++ ATPase
Event:1563	254	Decreased proximal tubular vectorial transport
Event:1564	255	Chemical induced Fanconi syndrome
Event:1575	256	Activation, Caspase 8 pathway
Event:1576	257	Activation, Tissue resident cells (Kuppfer cells)
Event:1579	258	Increase, proinflammatory mediators (TNFalpha)
Event:1580	259	Binding of microtubule stabilizing agents (MSA) to microtubules
Event:1581	260	Disturbance in microtubule dynamic instability
Event:1582	261	Impaired axonial transport
Event:1583	262	Sensory axonal peripheral neuropathy
Event:1584	263	Interaction of Œ±-diketones with arginine residues
Event:1585	264	Proteasomal dysfunction
Event:1586	265	Airway epithelial injury
Event:1587	266	Fibroproliferative airway lesions
Event:1588	266	Bronchiolitis obliterans
Event:2013	266	Airway remodeling
Event:1594	267	Oxidation of membrane lipids
Event:1595	268	Oxidation/denatuation of membrane proteins
Event:1602	269	Activation, Muscarinic Acetylcholine Receptors
Event:1603	270	Chronic kidney disease
Event:1604	271	Inhibition of N-linked glycosylation
Event:1605	272	Accumulation of misfolded proteins
Event:1606	273	Activation of hepatic stellate cells
Event:1609	274	Inhibition, Cytochrome P450 enzyme (CYP17A1) activity
Event:1610	275	Reduction, 17-OH-pregnenolone conversion in DHEA
Event:1611	275	Reduction, 17-OH-progesterone conversion in androstenedione
Event:1612	276	Decrease, testosterone synthesis/level
Event:1690	276	reduction, testosterone levels
Event:446	276	Reduction, testosterone level
Event:1613	277	Decrease, dihydrotestosterone (DHT) level
Event:1614	278	Decrease, androgen receptors (AR) activation
Event:1687	278	decrease, transcription of genes by AR
Event:1615	279	Impaired inguinoscrotal testicular descent phase
Event:1616	279	Malformation, cryptorchidism - maldescended testis
Event:1617	280	5Œ±-reductase, inhibition
Event:790	280	Inhibition, 5Œ±-reductase activity
Event:1623	281	Occurrence, Focal Seizure
Event:1632	282	Increase in reactive oxygen and nitrogen species (RONS)
Event:1634	283	Increase, Oxidative damage to DNA
Event:1635	284	Increase, DNA strand breaks
Event:1636	285	Increase, Chromosomal aberrations
Event:164	286	Induction, Liver ‚ÄúDysfunctional‚Äù Changes by CGA 330050
Event:165	287	Activation, Long term AHR receptor driven direct and indirect gene expression changes
Event:18	287	Activation, AhR
Event:1651	288	Treatment-resistant gastric cancer
Event:1653	289	Binding of inhibitor to mitochondrial complex III
Event:1654	290	Binding of inhibitor to mitochondrial complex IV
Event:1655	291	Binding of inhibitor to mitochondrial complex V
Event:1656	292	Antagonism, Thyroid Receptor
Event:1668	293	Frustrated phagoytosis
Event:1669	294	Increased, DNA damage and mutation
Event:1677	295	Reduced tidal volume
Event:168	296	Decreased, Lymphocytes
Event:1686	297	Deposition of Energy
Event:1688	298	decrease, male anogenital distance
Event:1700	299	Impaired IL-1R1 signaling
Event:1702	300	Suppression of T cell activation
Event:1703	301	Dysregulation of heart rate and vascular tone
Event:1706	302	Stimulation, TLR7/8
Event:1707	303	Increase, IL-23 from matured dendritic cells
Event:1708	304	Th17 cell migration and inflammation induction
Event:1709	305	Psoriatic skin disease
Event:112	306	Antagonism, Estrogen receptor
Event:1710	306	Binding to estrogen receptor (ER)-Œ± in immune cells
Event:1711	307	Induction of GATA3 expression
Event:1712	308	Increase of Th2 cells producing IL-4
Event:1713	309	Increase of anti-DNA antibody from autoreactive B cell
Event:1714	310	Exacerbation of systemic lupus erythematosus (SLE)
Event:1715	311	Inhibition of JAK3
Event:1716	312	Blockade of STAT5 phosphorylation
Event:1717	313	Suppression of STAT5 binding to cytokine gene promoters
Event:1718	314	Suppression of IL-4 production
Event:1719	315	Impairment of T-cell dependent antibody response
Event:1720	316	Trypsin inhibition
Event:1721	317	Increased intestinal monitor peptide level
Event:1723	318	Increased exocrine secretion from pancreatic acinar cells
Event:1724	319	Acinar cell proliferation
Event:778	319	Increase, Regenerative cell proliferation (corneal cells)
Event:921	319	Occurrence, Hyperplasia of goblet cells
Event:923	319	Increase, Proliferation of goblet cells
Event:173	320	N/A, Methemoglobinemia, decreased hemoglobin, hematocrit, red blood cell number
Event:1738	321	SARS-CoV-2 cell entry
Event:1739	322	Binding to ACE2
Event:1740	322	Induced dysregulation of ACE2
Event:1854	322	Dysregulation, ACE2 expression and activity
Event:1743	323	Increase plasma Ang II
Event:1752	323	Increased Angiotensin II
Event:1748	324	Increase, the risk of acute respiratory failure
Event:1754	325	Sustained tissue damage / macrophage activation / porcupine-induced Wnt secretion
Event:1755	326	Proliferation / beta-catenin activation
Event:1757	327	Reduce, Sperm count
Event:1762	328	Urothelial cell injury/death
Event:1763	329	Urothelial Tumor
Event:177	330	N/A, Mitochondrial dysfunction 1
Event:1771	331	Decrease, Adenosine triphosphate pool
Event:178	332	Disruption, Mitochondrial electron transport chain
Event:1788	333	Status epilepticus
Event:179	334	Decreased, Mitochondrial fatty acid beta-oxidation
Event:1792	335	Toll-like receptor 4 activation
Event:1793	336	Activator protein 1 activation
Event:1794	337	Pin-1 activation
Event:1795	338	Latent Transforming growth Factor beta expression
Event:1800	339	Granulosa cell proliferation of gonadotropin-independent follicles, Reduced
Event:1814	340	benzoquinone imine and acylglucuronide metabolites
Event:1815	341	Activation of ER stress
Event:1816	342	Mitochondrial dysfunction
Event:1817	343	Apoptotic cell death
Event:1818	344	Immune cell activation
Event:1819	345	IFNŒ≥ signaling
Event:1820	346	Immune mediated hepatitis
Event:1821	347	Decrease, Cell proliferation
Event:1847	348	Increased SARS-CoV-2 production
Event:185	349	Increase, Mutations
Event:1869	350	Diminished protective oxidative stress response
Event:188	351	Neuroinflammation
Event:195	352	Inhibition, NMDARs
Event:201	352	Binding of antagonist, NMDA receptors
Event:202	353	Inhibition, Nuclear factor kappa B (NF-kB)
Event:209	354	Peptide Oxidation
Event:21	355	Altered regulation, Alpha hemoglobin
Event:213	356	N/A, Parent compound is converted to the reactive metabolite and forms free radicals leading to oxidation of heme iron(II) in hemoglobin to iron(III)
Event:214	357	Bile accumulation, Pathological condition
Event:216	358	Decreased, PCK1 expression (control point for glycolysis/gluconeogenesis pathway)
Event:227	359	Activation, PPARŒ±
Event:231	359	Decreased, PPAR-alpha activation
Event:232	359	Decreased, PPAR-beta activation
Event:233	359	Decreased, PPAR-gamma activation
Event:998	359	Binding of antagonist, PPAR alpha
Event:228	360	peroxisome proliferator activated receptor promoter demethylation
Event:239	361	Activation, Pregnane-X receptor, NR1l2
Event:240	362	Feminisation or incomplete development, Primary and accessory male sex organs
Event:244	363	Alkylation, Protein
Event:245	364	Activation, PXR/SXR
Event:246	365	Increase, RBC congestion in liver
Event:250	365	Damaging, Red blood cells; hemolysis
Event:258	366	Activation, SCD-1
Event:462	366	Up Regulation, SCD-1
Event:26	367	Antagonism, Androgen receptor
Event:27	367	N/A, Androgen receptor, Antagonism
Event:286	367	Altered, Transcription of genes by AR
Event:742	367	Decreased, Androgen receptor activity
Event:785	367	Activation, Androgen receptor
Event:264	368	Activation, SREBP-1c
Event:878	368	Inhibition, SREBP1c
Event:265	369	Activation, Stellate cells
Event:266	370	Decrease, Steroidogenic acute regulatory protein (STAR)
Event:142	371	Hyperplasia, Hyperplasia
Event:269	371	Induction, Sustained Cell Proliferation
Event:272	372	Activation/Proliferation, T-cells
Event:277	373	Thyroid hormone synthesis, Decreased
Event:280	373	Thyroxine (T4) in neuronal tissue, Decreased
Event:281	373	Thyroxine (T4) in serum, Decreased
Event:279	374	Thyroperoxidase, Inhibition
Event:288	375	Activation of specific nuclear receptors, Transcriptional change
Event:289	376	Decrease, Translocator protein (TSPO)
Event:291	377	Accumulation, Triglyceride
Event:454	377	Increased, Triglyceride formation
Event:881	377	Increased, Triglyceride
Event:295	378	Induction, Upregulation of glucuronyltransferase activity
Event:298	379	Insufficiency, Vascular
Event:3	380	Reduction, 17beta-estradiol synthesis by ovarian granulosa cells
Event:965	380	reduction in ovarian granulosa cells synthesis of estradiol, Reduced steroidogenic production of estradiol in granulosa cells
Event:305	381	Inhibition, VegfR2
Event:310	382	Alteration, Wnt pathway
Event:313	383	Increase, Allergic Respiratory Hypersensitivity Response
Event:317	384	Altered, Cardiovascular development/function
Event:319	385	Loss, Cochlear function
Event:321	386	N/A, Cyanosis occurs
Event:327	387	Accumulation, Fatty acid
Event:330	388	Decrease, Fertility
Event:337	388	N/A, Impairment of reproductive capacity
Event:406	388	impaired, Fertility
Event:505	388	Decreased sperm quantity / quality in the adult, Decreased fertility
Event:520	388	Decreased sperm quantity or quality in the adult, Decreased fertility
Event:543	388	Decreased fertility in the adult, Decreased sperm quantity and/or quality in the adult testis
Event:675	388	Reduced, Reproductive Success
Event:972	388	Decreased fertility, Reduced number of oocytes ovulated
Event:341	389	Impairment, Learning and memory
Event:344	390	N/A, Liver fibrosis
Event:840	390	Formation, Liver fibrosis
Event:347	391	Formation, Liver tumor
Event:348	392	Malformation, Male reproductive tract
Event:369	393	Uroporphyria
Event:1879	394	Bulky DNA adducts, increase
Event:373	394	Formation, Pro-mutagenic DNA Adducts
Event:376	395	Increased, Induced Mutations in Critical Genes
Event:378	396	Tumorigenesis, Hepatocellular carcinoma
Event:719	396	Increase, hepatocellular adenomas and carcinomas
Event:381	397	Reduced levels of BDNF
Event:382	398	Aberrant, Dendritic morphology
Event:383	399	Reduced, Presynaptic release of glutamate
Event:385	400	Decrease of synaptogenesis
Event:386	401	Decrease of neuronal network function
Event:618	401	Decreased, Neuronal network function in adult brain
Event:669	401	Reduction, Neuronal synaptic inhibition
Event:388	402	Overactivation, NMDARs
Event:389	403	Increased, Intracellular Calcium overload
Event:39	404	Increased Cholinergic Signaling
Event:396	405	Covalent Binding, Protein
Event:398	406	Activation, Dendritic Cells
Event:40	407	Decrease, Mitochondrial ATP production
Event:402	408	Cognitive Function, Decreased
Event:403	409	Suppression, Immune system
Event:405	410	irregularities, ovarian cycle
Event:408	411	reduction in ovarian granulosa cells, Aromatase (Cyp19a1)
Event:409	412	Metabolism of AFB1, Production of Reactive Electrophiles
Event:41	413	Inhibition, Bile Salt Export Pump (ABCB11)
Event:413	414	Reduction, Testosterone synthesis in Leydig cells
Event:414	415	Increase, Luteinizing hormone (LH)
Event:690	415	Reduced, Luteinizing hormone (LH), plasma
Event:415	416	Hyperplasia, Leydig cell
Event:416	417	Increase proliferation, Leydig cell
Event:424	418	Inhibition, Na+/I- symporter (NIS)
Event:425	419	Decrease of Thyroidal iodide
Event:444	420	Increased, Atrioventricular block and bradycardia
Event:445	421	Respiratory distress/arrest
Event:447	422	Reduction, Cholesterol transport in mitochondria
Event:450	423	Suppression, VLDL secretion
Event:451	424	Inhibition, Mitochondrial fatty acid beta-oxidation
Event:455	425	Accumulation, Liver lipid
Event:456	426	Suppression, Constitutive androstane receptor, NR1l3
Event:458	427	Increased, De Novo FA synthesis
Event:89	427	Synthesis, De Novo FA
Event:46	428	Accumulation, Biological membranes
Event:461	429	Suppression, HNF4alpha
Event:463	430	Up Regulation, FAS
Event:465	431	Increased, FA Influx
Event:466	432	Up Regulation, LDLR (low density lipoprotein receptor)
Event:467	433	Increased, LDL uptake
Event:468	434	Inhibition, PPAR alpha
Event:470	435	Up Regulation, Acetyl-CoA carboxylase-1 (ACC-1)
Event:471	436	Inhibition, FoxA2
Event:472	437	Down Regulation, CPT1A
Event:474	438	Down Regulation, HMGCS2
Event:477	439	Decreased, Ketogenesis
Event:861	439	Decreased, Ketogenesis (production of ketone bodies)
Event:484	440	Activation, AKT2
Event:488	441	Decrease, Ovulation
Event:491	442	Clonal Expansion/Cell Proliferation, to form Altered Hepatic Foci (AHF)
Event:735	442	Increase, Hyperplasia (terminal bronchiolar cells)
Event:493	443	Increased, Insufficient repair or mis-repair of pro-mutagenic DNA adducts
Event:495	444	Repressed expression of steroidogenic enzymes
Event:496	445	Increased apoptosis, decreased number of adult Leydig Cells
Event:52	446	Decreased, Calcium influx
Event:525	447	Apoptosis of adult Leydig cells, Decreased testosterone by adult Leydig cells
Event:54	448	Up Regulation, CD36
Event:540	449	Decreased testosterone by the fetal Leydig cells, Dysgensis of fetal Leydig cells
Event:541	449	Decreased testosterone by the fetal Leydig cells, Decreased COUP-TFII stem Leydig cells
Event:657	449	Decreased testosterone by the fetal Leydig cells, Dysgenesis of fetal Leydig cells
Event:660	449	decreased testosterone by fetal Leydig cells, Dysgenesis of fetal Leydig cells
Event:55	450	Cell injury/death
Event:585	451	Decreased, Sodium conductance 1
Event:590	452	N/A, hypoxia
Event:616	453	Occurrence, A paroxysmal depolarizing shift
Event:64	454	Reduction, Ionotropic GABA receptor chloride channel conductance
Event:640	455	Decreased steroidogenesis, Proteomic alterations in the adult Leydig cell
Event:642	456	Decreased Cholesterol, Decreased De Novo Biosynthesis of Choleseterol
Event:644	456	Decreased Cholesterol, Decreased Transport of Cholesterol to the Inner Mitochondrial Membrane
Event:645	456	Decreased Cholesterol, Decreased Testosterone Production by Adult Leydig Cells
Event:646	456	Decreased Cholesterol, Decreased sperm quantity and/or quality in the adult testis
Event:643	457	Decreased Cholesterol, Decreased Uptake of Lipoproteins
Event:647	458	Decreased steroidogenesis, Decreased Activity of Steroidogenic Enzymes in Adult Leydig cells
Event:648	459	Decreased steroidogenesis, Increased Apoptosis of Adult Leydig Cells
Event:649	460	Decreased steroidogenesis, Alterations in the Leydig Cell Cytoskeleton
Event:650	461	Stimulation of adult Leydig cells via the Adrenal Corticosterone, Increased Glucocorticoid
Event:651	462	Glucocorticoid Receptor mediated alterations in steriodogenic enzymes, Decreased testosterone by adult Leydig cells
Event:652	463	Direct effects of Corticosterone on steroidogenesis, Decreased testosterone by adult Leydig cells
Event:653	464	Decreased testosterone by the fetal Leydig cells, Increased corticosterone
Event:655	464	Decreased testosterone by the fetal Leydig cells, Increased COUP-TFII in fetal Leydig cells
Event:654	465	Decreased testosterone by the fetal Leydig cells, Activation by other glucocorticoid receptor agonists
Event:656	466	Decreased number and function of adult Leydig cells, Decreased COUP-TFII stem Leydig cells
Event:658	467	Decreased testosterone by the fetal Leydig cells, Increased estradiol
Event:659	467	Decreased testosterone by the fetal Leydig cells, Activation by other estradiol agonists
Event:66	468	Activation, ChREBP
Event:661	469	Decreased testosterone by the fetal Leydig cells, Alterations in the fetal testis proteome
Event:662	470	Decreased testosterone by the fetal Leydig cells, Hypermethylation in the fetal testis
Event:667	471	Binding at picrotoxin site, iGABAR chloride channel
Event:682	472	Generation, Amplified excitatory postsynaptic potential (EPSP)
Event:685	473	Reduced, Prostaglandins, ovary
Event:687	474	Reduced, Prostaglandin E2 concentration, hypothalamus
Event:691	475	Reduced, Maturation inducing steroid, plasma
Event:692	476	Reduced, Maturation inducing steroid receptor signalling, oocyte
Event:693	477	Increased, cyclic adenosine monophosphate
Event:694	478	Reduced, Meiotic prophase I/metaphase I transition, oocyte
Event:695	479	Upregulated, Spindle assembly checkpoint protein Mad2-oocyte
Event:696	480	Increased, Chromosome misseggregation
Event:723	480	Altered, Chromosome number
Event:697	481	impaired, ion channels
Event:698	482	Altered, Action Potential
Event:699	483	Increased, cardiac arrthymia
Event:714	484	Increased, Binding of chemicals to 2u (serum)
Event:715	485	Activation, Constitutive androstane receptor
Event:716	486	Increase, cell proliferation (hepatocytes)
Event:718	487	Binding, Tubulin
Event:720	488	Disruption, Microtubule dynamics
Event:721	489	Disorganization, Meiotic Spindle
Event:724	490	Inhibition, Pyruvate dehydrogenase kinase (PDK) enzyme
Event:726	491	Increased, Induction of pyruvate dehydrogenase (PDH)
Event:733	492	Increase, Necrosis (terminal bronchiolar cells)
Event:740	493	Increase, Hyperplasia (follicular cells)
Event:743	494	Decreased, Testosterone binding to androgen receptor (hypothalamus)
Event:745	495	Increase, Leydig cell tumors
Event:746	496	Increase, Dopaminergic activity
Event:747	497	Decreased, Prolactin
Event:749	498	Decreased, Progesterone from corpus luteum
Event:752	499	Altered, Meiotic chromosome dynamics
Event:757	500	Hippocampal anatomy, Altered
Event:758	501	Hippocampal Physiology, Altered
Event:759	502	Increased, Kidney Failure
Event:820	502	Decreased, Renal plasma flow
Event:763	503	hyperpolarisation, neuron
Event:766	504	Inhibition, 4-hydroxyphenyl-pyruvate dioxygenase (HPPD) enzyme
Event:767	505	Increase, Hyperplasia (renal tubular cells)
Event:769	506	Increase, Oxidative metabolism
Event:77	507	Production, Critical Metabolites (CGA 330050 and CGA 265307)
Event:772	508	Increase, Hyperplasia (glandular epithelial cells of endometrium)
Event:774	509	Increase, Preneoplastic foci (hepatocytes)
Event:775	510	Increased, Plasma tyrosine
Event:782	511	Increase, Hyperplasia (forestomach epithelial cells)
Event:784	511	Increase, Hyperplasia (tubular epithelial cells)
Event:787	512	Increase, Regenerative cell proliferation (hepatocytes)
Event:79	513	Inhibition, Cyclooxygenase activity
Event:791	514	Increased, Leutinizing hormone (LH)
Event:792	515	Decrease, Bioactivation of testosterone
Event:795	516	Increase, Regenerative cell proliferation (urothelial cells)
Event:796	516	Increase, Hyperplasia (urothelial)
Event:80	517	Up Regulation, CYP1A1
Event:804	518	Inhibition, HMG-CoA reductase
Event:805	519	Decreased, mevalonate
Event:807	520	Decreased, cholesterol
Event:808	521	Decreased, Testosterone
Event:809	522	malformed, Male reproductive tract
Event:814	523	Occurrence, Kidney toxicity
Event:818	524	Occurrence, Cytoplasmic vacuolization (Renal tubule)
Event:824	524	Occurrence, Cytoplasmic vacuolization (podocyte)
Event:833	524	Occurrence, Cytoplasmic vacuolization (hepatocyte)
Event:836	524	Occurrence, Cytoplasmic vacuolization (Bile duct cell)
Event:837	524	Occurrence, Cytoplasmic vacuolization (kupffer cell)
Event:819	525	Decreased, Glomerular filtration
Event:821	526	Decreased, Sodium reabsorption
Event:823	527	Occurrence, Cystic dilatation (renal tubule)
Event:825	528	Decreased, Renal ability to dilute urine
Event:826	529	Activation, Keratinocytes
Event:827	530	sensitisation, skin
Event:828	531	Inhibition, Phospholipase A
Event:829	532	Damage, Lipid bilayer
Event:831	533	Disturbance, Lysosomal function
Event:898	533	Disruption, Lysosome
Event:835	534	Occurrence, Ballooning degeneration (hepatocyte)
Event:853	534	Changes/Inhibition, Cellular Homeostasis and Apoptosis
Event:838	535	Induction, Microvesicular fat
Event:839	536	Formation, Mallory body
Event:844	537	Oxidation, Uroporphyrinogen
Event:845	538	Inhibition, UROD
Event:846	539	Accumulation, Highly carboxylated porphyrins
Event:850	540	Induction, CYP1A2/CYP1A5
Event:851	541	Decrease of GABAergic interneurons
Event:858	542	Decreased, PPARalpha transactivation of gene expression
Event:860	543	Decreased, Mitochondrial Fatty Acid Beta Oxidation
Event:862	544	Not Increased, Circulating Ketone Bodies
Event:863	545	Increased, Catabolism of Muscle Protein
Event:864	546	Decreased, Body Weight
Event:867	547	Decrease, Intracellular pH
Event:868	548	Increase, Tissue Degeneration, Necrosis & Atrophy
Event:87	549	Release, Cytokine
Event:872	550	Increase, Site of Contact Nasal Tumors
Event:875	551	Binding of agonist, Ionotropic glutamate receptors
Event:876	552	Increase, Mutations in Critical Genes
Event:879	553	Activation, MTTP
Event:880	554	Increased, ApoB100
Event:887	555	Inhibition, NADH-ubiquinone oxidoreductase (complex I)
Event:888	555	Binding of inhibitor, NADH-ubiquinone oxidoreductase (complex I)
Event:889	556	Impaired, Proteostasis
Event:890	557	Degeneration of dopaminergic neurons of the nigrostriatal pathway
Event:896	558	Parkinsonian motor deficits
Event:914	559	Decrease, Apoptosis of ciliated epithelial cells
Event:920	560	Occurrence, Metaplasia of goblet cells
Event:927	561	KE1 : S-Glutathionylation, eNOS
Event:932	562	KE4 : Uncoupling, eNOS
Event:933	563	KE6 : Depletion, Nitric Oxide
Event:934	564	KE3 : Decrease, Tetrahydrobiopterin
Event:935	565	KE2 : Decrease, GTPCH-1
Event:937	566	KE7 : Impaired, Vasodilation
Event:941	567	Activation, EGFR
Event:944	568	dimerization, AHR/ARNT
Event:945	568	reduced dimerization, ARNT/HIF1-alpha
Event:948	569	reduced production, VEGF
Event:951	570	KE8 : Increase, Vascular Resistance
Event:957	571	Binding, Transthyretin in serum
Event:958	572	Displacement, Serum thyroxine (T4) from transthyretin
Event:959	573	Increased, Free serum thyroxine (T4)
Event:960	574	Increased, Uptake of thyroxine into tissue
Event:961	574	Increased, Clearance of thyroxine from serum
Event:962	575	Increase, Mucin production
Event:964	576	Inhibition of Aromatase Enzyme, Chemical exposure during critical window of estrous cycle between diestrus 2 and proestrus inhibits aromatase conversion of testosterone to estradiol
Event:966	577	Reduced Estradiol in Circulation, Reduced steroidogenic production of estradiol in granulosa cells leading to decreased estradiol in circulation
Event:967	578	Decreased positive estrogenic feedback on hypothalamus, Reduced estradiol in circulation decreases estrogen concentration at hypothalamus
Event:968	578	Decreased Kisspeptin release from neurons in AVPV, Decreased hypothalamic estrogen reduces kisspeptinergic neuron response
Event:97	579	Alkylation, DNA
Event:971	580	Ovulation of oocytes Reduced, Delayed, or Blocked, Decrease or delay in LH surge required for ovulation
Event:973	581	KE5 : Decrease, AKT/eNOS activity
Event:979	582	Interference, nuclear localization of NFAT
Event:980	583	Inhibition, Calcineurin Activity
Event:981	584	Reduction, NFAT/AP-1 complex formation
Event:984	585	Impairment, T-cell dependent antibody response
Event:986	586	Increase, Increased susceptibility to infection
Event:1851	587	Binding of agonist, Angiotensin II receptor type 1 receptor (AT1R)
Event:1955	588	Acute Myeloid Leukemia
Event:1841	589	Encephalitis
Event:2018	590	Insulin resistance
Event:2011	591	Emphysema
Event:1845	592	Coagulation
Event:1970	593	transposition of the great arteries
Event:1967	594	Pyroptosis
Event:1934	595	Myocardial Infarction
Event:1963	596	Torsade de Pointes
Event:1952	597	Abnormal, Glucose homeostasis
Event:1953	597	Gestational diabetes mellitus
Event:2017	598	Endoplasmic reticulum stress
Event:1846	599	Thrombosis and Disseminated Intravascular Coagulation
Event:1681	600	Disruption, Neural crest cell migration
Event:1909	601	Mucociliary Clearance, Decreased
Event:2012	602	Fibroblast proliferation and differentiation
Event:1964	603	Sudden cardiac death
Event:1914	604	Platelet activation, Increased
Event:1940	605	Increases in cellular reactive oxygen species
Event:1895	606	NLRP3 inflammasome activity, increased
Event:1770	607	Decrease, Mitochondrial membrane potential
Event:1299	608	Activation, AKT
Event:193	609	Decreased, Nitric Oxide
Event:1983	610	Disruption, action potential
Event:1310	611	Activation, PI3K
Event:1995	612	Abnormal lipid metabolism
Event:1866	613	Fibrinolysis, decreased
Event:1527	614	Increase, Cell membrane depolarization
Event:1961	615	Prolongation of Action Potential
Event:1874	616	blood brain barrier disruption
Event:1962	617	Prolongation of QT interval
Event:1915	618	Neutrophil activation, Increased
Event:1825	619	Increase, Cell death
Event:1097	620	Occurrence, renal proximal tubular necrosis
Event:2006	621	Secondary genotoxicity
Event:1979	622	Premature cell differentiation
Event:2036	623	Activation of metabotropic glutamate receptor
Event:105	624	Inhibition, Mitochondrial Electron Transport Chain Complexes
Event:1891	625	abnormal, placental labyrinth vasculature morphology
Event:1158	626	Increased, Hepatic thyroid hormone uptake/transport
Event:1945	627	Dysfunctional Autophagy
Event:1873	628	impaired olfactory function (anosmia)
Event:1931	629	Intestinal barrier, disruption
Event:1981	630	Decreased SIRT1 expression
Event:1848	631	Toll Like Receptor (TLR) Dysregulation
Event:1908	632	Cilia Beat Frequency, Decreased
Event:1950	633	Increase, TNF
Event:1913	634	Endothelial cell dysfunction
Event:1787	635	Downregulation, ACE2
Event:1948	635	Increased ACE2 expression
Event:1941	636	Memory Loss
Event:1844	637	systemic inflammatory response syndrome
Event:1868	637	Hyperinflammation
Event:2009	637	Activation of inflammation pathway
Event:2010	637	Pulmonary inflammation
Event:1840	638	Inhibition, cytochrome oxidase
Event:1947	639	Pericyte dysfunction
Event:1890	640	Decrease (loss of) fetal male germ cells
Event:1684	641	Abnormalities, Cardiac outflow tract formation
Event:2008	642	Chronic obstructive pulmonary disease
Event:1968	643	Increase, Mitochondrial Dysfunction
Event:1822	644	Maturation of TNF/iNOS-Producing Dendritic Cells
Event:1300	645	Activation, mTORC1
Event:57	646	Proliferation, Cell proliferation in the absence of cytotoxicity
Event:1607	647	Increase, Necrosis
Event:1935	648	Angiotensin (1-7) levels diminished
Event:1278	649	ROS formation
Event:1956	650	Binding to hERG channel
Event:2042	651	Ororofacial clefting
Event:1875	652	Cerebrovascular disease (stroke)
Event:1906	653	Cystic Fibrosis Transmembrane Regulator Function, Decreased
Event:1944	654	Synaptic dysfunction
Event:1923	655	Altered gene expression, P53 dependent apoptosis pathway
Event:2030	656	Activation, PARP1
Event:1842	657	Prolonged TLR9 activation
Event:1900	657	increased platelet surface TLR9 expression
Event:1889	658	Premature initiation of meiosis in fetal male germ cells
Event:1683	659	Impairment, Fourth pharyngeal arch development
Event:1896	660	Genomic instability
Event:1445	661	Increase, Lipid peroxidation
Event:1971	662	Increased, tumor growth
Event:1920	663	Altered gene expression, TGF-Œ≤ dependent fibrosis pathway
Event:1921	664	Altered gene expression, NF-kB dependent Interleukin-6 pathway
Event:2026	665	decreased folate uptake
Event:1682	666	Disruption, Progenitor cells of second heart field
Event:1978	667	Increase risk, microcephaly
Event:2040	668	Decrease, GLI1/2 target gene expression
Event:1943	669	Hyperphosphorylation of Tau
Event:1829	670	Altered, Thyroid hormone-dependent gene expression
Event:2023	671	Inhibition of Ceramide Synthase
Event:2038	672	Activation of calpain signalling
Event:2025	673	Affected folate transporter
Event:2037	674	Inositol triphosphate receptor activation
Event:2027	675	Antagonism, Smoothened receptor
Event:1974	676	Activation of Tumor Protein 53
Event:1856	677	Imbalanced salty and sweet taste responses
Event:1951	678	Decrease, Glucose uptake
Event:1870	679	Sustentacular cells, decrease
Event:1872	679	Olfactory epithelium degeneration
Event:2024	680	Reduced complex sphingolipids
Event:1867	681	Bradykinin system, hyperactivated
Event:1960	682	Inhibition of Ikr
Event:1680	683	Inhibition, TBX1
Event:1892	684	increase, placental insufficiency
Event:1871	685	olfactory sensory neurons, decrease
Event:1855	686	Increased Sodium-sensitive hypertension
Event:1977	687	Disruption of sodium channel gate kinetic
Event:1881	688	Decreased all-trans retinoic acid (atRA) concentration
Event:1888	688	Increased (ectopic) all-trans retinoic acid concentration
Event:1939	689	Viral infection and host-to-host transmission, proliferated
Event:1843	690	Multi Organ Failure involving Acute Respiratory Distress Syndrome
Event:50	691	Increase, Ca++ (intracellular)
Event:1936	692	Angiotensin II degradation reduced
Event:1938	693	ACE2 increased shedding
Event:1957	694	hERG channel biogenesis interference
Event:1958	694	Direct hERG channel blockage
Event:1959	694	Induction of hERG trafficking defects
Event:2029	695	protein-coupled estrogen receptor 1 (GPER) activation
Event:1554	696	Increase Chromosomal Aberrations
Event:1897	697	increased MyD88 activation
Event:2039	698	Inhibition GABAA receptor
Event:1937	699	ADAM17 expression induction
Event:334	700	Promotion, Hepatocelluar carcinoma
Event:1901	701	Interferon-I antiviral response, antagonized by SARS-CoV-2
Event:1916	702	Thromboinflammation, Increased
Event:1893	703	increase, Preeclampsia
Event:2033	704	Increased sphingolipid-1-phosphate
Event:1973	705	Increased, estrogens
Event:1949	706	Decrease, GLUT4
Event:1857	707	Platelet-neutrophil interactions, Increased
Event:1852	708	Increased Ang II type 1 receptor (AT1R)
Event:1853	708	Hyperactivation of ACE/Ang-II/AT1R axis
Event:1880	709	Inhibition of ALDH1A (RALDH)
Event:1933	710	Increased, Interleukin-6 production
Event:1946	711	Impaired mechanotransduction of pericytes
Event:1911	712	FOXJ1 Protein, Decreased
Event:1972	713	Increased, Steroidogenic acute regulatory protein (StAR)
Event:1741	714	Induced, Angiotensin (Ang) II accumulation
Event:2028	715	Decrease, GLI1/2 translocation to nucleus
Event:1912	716	Motile Cilia Number/Length, Decreased
Event:2005	717	Altered neurotransmission in development
Event:1922	718	Increased, Reactive metabolites production
Event:166	719	Decreased, Long-term potentiation (LTP)
Event:1980	720	Increased micro RNA expression
Event:2031	721	Releasing, Apoptosis-Inducing Factor (AIF)
Event:17	722	Altered gene expression, AHR nuclear translocator (ARNT)-dependent pathway
Event:1834	723	Decrease, Acyl-CoA dehydrogenases
Event:1942	724	Accumulation, Cytosolic toxic Tau oligomers
Event:1954	725	Gut microbiota, alteration
Event:1899	726	formation of neutrophil extracellular traps (NETs)
Event:2044	727	Decrease, Smoothend relocation and activation
Event:2041	728	Decrease, palatal shelf outgrowth
Event:1898	729	increased release of danger/damage associated molecular patterns
Event:1850	730	dysgeusia
