# Supplementary material for: A curated gene and biological system annotation of adverse outcome pathways related to human health
Source: Sci Data. 2023 Jun 24;10:409. doi: 10.1038/s41597-023-02321-w (PMC10290716; doi:10.1038/s41597-023-02321-w)
Supplement: Supplementary file 2 — Supplementary Table 2 [file 41597_2023_2321_MOESM2_ESM.xlsx]

## Sheet: KE_JI
	Event:1448	Event:1391	Event:1299	Event:484	Event:66	Event:826	Event:167	Event:483	Event:879	Event:479	Event:478	Event:239	Event:245	Event:480	Event:264	Event:1214	Event:1169	Event:1739	Event:1508	Event:266	Event:289	Event:656	Event:541	Event:655	Event:8	Event:482	Event:1071	Event:140	Event:216	Event:472	Event:474	Event:1440	Event:1722	Event:1433	Event:1439	Event:880	Event:714	Event:1357	Event:1047	Event:1711	Event:850	Event:471	Event:804	Event:878	Event:1680	Event:845	Event:935	Event:1417	Event:1794
Event:1448	1	0	0	0.02	0.00595238	0	0	0	0	0	0	0	0	0.00534759	0	0.0166113	0	0	0	0	0	0	0	0.0103093	0	0	0	0	0	0	0	0	0.00543478	0	0.00346021	0	0	0	0	0.0182648	0	0.010101	0	0	0	0	0	0	0
Event:1391	0	1	0	0	0.00322581	0	0.00813008	0.00813008	0	0.00684932	0.00431034	0	0.211268	0	0	0.0108696	0	0	0.666667	0	0	0	0	0.0142857	0	0	0	0	0	0	0	0	0	0	0	0	0	0	0	0	0.0408163	0	0	0	0	0	0	0.00431034	0
Event:1299	0	0	1	0.0722022	0.0526316	0	0.00520833	0.00520833	0	0	0.016835	0	0	0	0	0.0977918	0	0.0255403	0	0	0	0.00719424	0.00699301	0.00719424	0	0	0.0233645	0	0	0	0	0	0.00442478	0	0.0342679	0	0	0	0.0233645	0.023166	0	0.0070922	0	0	0	0	0	0.016835	0
Event:484	0.02	0	0.0722022	1	0.0537383	0	0.00380228	0.00380228	0	0	0.0219178	0	0	0.020339	0	0.0422886	0	0.0421793	0	0	0	0	0.0046729	0.00956938	0	0	0.013986	0	0	0	0	0	0	0.010989	0.0100251	0	0	0	0.013986	0.00900901	0	0.00947867	0	0	0	0	0	0.0219178	0
Event:66	0.00595238	0.00322581	0.0526316	0.0537383	1	0	0.0515152	0.0515152	0.00369004	0.00817439	0.0201342	0	0.00324675	0.0131926	0.00363636	0.0726496	0	0.05625	0.00301205	0	0	0	0	0.00341297	0	0	0.0361111	0	0.0373563	0.00643087	0	0	0.00527704	0.00474684	0.00413223	0	0	0	0.0361111	0.00479616	0	0.0136986	0	0.00363636	0	0	0	0.0201342	0
Event:826	0	0	0	0	0	1	0	0	0	0	0	0	0	0	0	0	0	0	0	0	0	0	0	0	0	0	0	0	0	0	0	0	0	0	0	0	0	0	0	0	0	0	0	0	0	0	0	0	0
Event:167	0	0.00813008	0.00520833	0.00380228	0.0515152	0	1	1	0.0119048	0.0166667	0.0112782	0	0.00826446	0	0	0.0294118	0	0.00204918	0.00689655	0	0	0	0	0	0	0	0	0	0.0175439	0.155963	0.0235294	0	0	0	0.0101351	0.010101	0	0	0	0	0	0	0	0	0	0	0	0.0112782	0
Event:483	0	0.00813008	0.00520833	0.00380228	0.0515152	0	1	1	0.0119048	0.0166667	0.0112782	0	0.00826446	0	0	0.0294118	0	0.00204918	0.00689655	0	0	0	0	0	0	0	0	0	0.0175439	0.155963	0.0235294	0	0	0	0.0101351	0.010101	0	0	0	0	0	0	0	0	0	0	0	0.0112782	0
Event:879	0	0	0	0	0.00369004	0	0.0119048	0.0119048	1	0	0	0	0	0	0	0	0	0	0	0	0	0	0	0	0	0	0	0	0	0	0	0	0	0	0.00900901	0.0416667	0	0	0	0	0	0	0	0	0	0	0	0	0
Event:479	0	0.00684932	0	0	0.00817439	0	0.0166667	0.0166667	0	1	0.0503597	0	0.013986	0	0	0.134228	0	0.00589391	0.00595238	0	0	0.00775194	0.0075188	0	0	0	0.0829016	0	0.00510204	0	0	0	0.148148	0.00641026	0	0.00819672	0	0	0.0829016	0	0	0	0.00970874	0	0	0	0	0.0503597	0
Event:478	0	0.00431034	0.016835	0.0219178	0.0201342	0	0.0112782	0.0112782	0	0.0503597	1	0	0.0266667	0	0	0.0653266	0	0.0170068	0.00393701	0	0	0	0	0	0	0	0.0137457	0	0.0328467	0.00858369	0	0	0.00331126	0	0.00492611	0	0	0	0.0137457	0.00887574	0	0.00460829	0	0	0	0	0	1	0
Event:239	0	0	0	0	0	0	0	0	0	0	0	1	0.0238095	0	0	0	0	0	0	0	0	0	0	0	0	0	0	0	0	0	0	0	0	0	0	0	0	0	0	0	0	0	0	0	0	0	0	0	0
Event:245	0	0.211268	0	0	0.00324675	0	0.00826446	0.00826446	0	0.013986	0.0266667	0.0238095	1	0	0	0.0297398	0	0	0.16129	0	0	0	0	0	0	0	0	0	0	0.0232558	0	0	0	0	0	0	0	0	0	0	0.0425532	0	0	0	0	0	0	0.0266667	0
Event:480	0.00534759	0	0	0.020339	0.0131926	0	0	0	0	0	0	0	0	1	0	0.002849	0	0	0	0	0	0	0	0	0	0	0	0	0	0	0	0	0	0	0.0120482	0	0	0	0	0	0	0	0	0	0	0	0	0	0
Event:264	0	0	0	0	0.00363636	0	0	0	0	0	0	0	0	0	1	0	0	0	0	0	0	0	0	0	0	0	0	0	0	0	0	0	0	0	0	0	0	0	0	0	0	0	0	1	0	0	0	0	0
Event:1214	0.0166113	0.0108696	0.0977918	0.0422886	0.0726496	0	0.0294118	0.0294118	0	0.134228	0.0653266	0	0.0297398	0.002849	0	1	0	0.0304	0.0100671	0	0	0.0155039	0.0152672	0.00769231	0	0	0.125413	0	0	0	0	0	0.041791	0.0185811	0.0133929	0	0	0	0.125413	0.032	0.0125523	0	0	0	0	0	0	0.0653266	0
Event:1169	0	0	0	0	0	0	0	0	0	0	0	0	0	0	0	0	1	0	0	0	0	0	0	0	0	0	0	0	0	0	0	0	0	0	0	0	0	0	0	0	0	0	0	0	0	0	0	0	0
Event:1739	0	0	0.0255403	0.0421793	0.05625	0	0.00204918	0.00204918	0	0.00589391	0.0170068	0	0	0	0	0.0304	0	1	0.00635593	0	0	0	0	0.00229885	0	0	0.0279441	0	0	0	0	0	0.00770713	0.0170157	0.0129032	0.00233645	0	0	0.0279441	0.00357782	0	0	0	0	0	0	0	0.0170068	0
Event:1508	0	0.666667	0	0	0.00301205	0	0.00689655	0.00689655	0	0.00595238	0.00393701	0	0.16129	0	0	0.0100671	0	0.00635593	1	0	0	0	0	0.0108696	0	0	0	0	0	0	0	0	0.00558659	0.00230947	0.00706714	0	0	0	0	0	0.028169	0	0	0	0	0	0	0.00393701	0
Event:266	0	0	0	0	0	0	0	0	0	0	0	0	0	0	0	0	0	0	0	1	0	0.037037	0.0322581	0.037037	0	0	0	0	0	0	0	0	0	0	0	0	0	0	0	0	0	0	0	0	0	0	0	0	0
Event:289	0	0	0	0	0	0	0	0	0	0	0	0	0	0	0	0	0	0	0	0	1	0	0	0	0	0	0	0	0	0	0	0	0	0.0294906	0.0042735	0.0285714	0	0	0	0	0	0	0	0	0	0	0	0	0
Event:656	0	0	0.00719424	0	0	0	0	0	0	0.00775194	0	0	0	0	0	0.0155039	0	0	0	0.037037	0	1	0.870968	0.0588235	0	0	0.0230769	0	0	0	0	0	0.00714286	0.00765306	0	0	0	0	0.0230769	0.00561798	0	0	0	0	0	0	0	0	0
Event:541	0	0	0.00699301	0.0046729	0	0	0	0	0	0.0075188	0	0	0	0	0	0.0152672	0	0	0	0.0322581	0	0.870968	1	0.137255	0.0217391	0.0212766	0.0223881	0.0217391	0	0	0	0	0.00694444	0.00757576	0	0	0	0	0.0223881	0.00549451	0	0	0	0	0	0	0	0	0
Event:655	0.0103093	0.0142857	0.00719424	0.00956938	0.00341297	0	0	0	0	0	0	0	0	0	0	0.00769231	0	0.00229885	0.0108696	0.037037	0	0.0588235	0.137255	1	0.0238095	0.0232558	0.0230769	0.0238095	0	0	0	0	0.00714286	0.0102302	0	0	0	0	0.0230769	0.0170455	0	0	0	0	0	0	0	0	0
Event:8	0	0	0	0	0	0	0	0	0	0	0	0	0	0	0	0	0	0	0	0	0	0	0.0217391	0.0238095	1	0.941176	0	1	0	0	0	0	0	0	0	0	0	0	0	0	0	0	0	0	0	0	0	0	0
Event:482	0	0	0	0	0	0	0	0	0	0	0	0	0	0	0	0	0	0	0	0	0	0	0.0212766	0.0232558	0.941176	1	0	0.941176	0	0	0	0	0	0	0	0	0	0	0	0	0	0	0	0	0	0	0	0	0
Event:1071	0	0	0.0233645	0.013986	0.0361111	0	0	0	0	0.0829016	0.0137457	0	0	0	0	0.125413	0	0.0279441	0	0	0	0.0230769	0.0223881	0.0230769	0	0	1	0	0.00502513	0	0	0	0.116751	0.0128205	0.00308642	0	0	0	1	0.00389105	0	0	0	0	0	0	0	0.0137457	0
Event:140	0	0	0	0	0	0	0	0	0	0	0	0	0	0	0	0	0	0	0	0	0	0	0.0217391	0.0238095	1	0.941176	0	1	0	0	0	0	0	0	0	0	0	0	0	0	0	0	0	0	0	0	0	0	0
Event:216	0	0	0	0	0.0373563	0	0.0175439	0.0175439	0	0.00510204	0.0328467	0	0	0	0	0	0	0	0	0	0	0	0	0	0	0	0.00502513	0	1	0.09375	0	0	0	0	0.00320513	0	0	0	0.00502513	0	0	0.0336134	0	0	0	0	0	0.0328467	0
Event:472	0	0	0	0	0.00643087	0	0.155963	0.155963	0	0	0.00858369	0	0.0232558	0	0	0	0	0	0	0	0	0	0	0	0	0	0	0	0.09375	1	0.0192308	0	0	0	0	0	0	0	0	0	0	0	0	0	0	0	0	0.00858369	0
Event:474	0	0	0	0	0	0	0.0235294	0.0235294	0	0	0	0	0	0	0	0	0	0	0	0	0	0	0	0	0	0	0	0	0	0.0192308	1	0	0	0	0	0	0	0	0	0	0	0	0	0	0	0	0	0	0
Event:1440	0	0	0	0	0	0	0	0	0	0	0	0	0	0	0	0	0	0	0	0	0	0	0	0	0	0	0	0	0	0	0	1	0	0	0.00456621	0	0	0	0	0	0	0	0	0	0	0	0	0	0
Event:1722	0.00543478	0	0.00442478	0	0.00527704	0	0	0	0	0.148148	0.00331126	0	0	0	0	0.041791	0	0.00770713	0.00558659	0	0	0.00714286	0.00694444	0.00714286	0	0	0.116751	0	0	0	0	0	1	0.0233546	0.0060423	0	0	0	0.116751	0	0	0	0	0	0	0	0	0.00331126	0
Event:1433	0	0	0	0.010989	0.00474684	0	0	0	0	0.00641026	0	0	0	0	0	0.0185811	0	0.0170157	0.00230947	0	0.0294906	0.00765306	0.00757576	0.0102302	0	0	0.0128205	0	0	0	0	0	0.0233546	1	0.00513699	0.00258398	0	0	0.0128205	0	0	0.00252525	0	0	0	0	0	0	0
Event:1439	0.00346021	0	0.0342679	0.0100251	0.00413223	0	0.0101351	0.0101351	0.00900901	0	0.00492611	0	0	0.0120482	0	0.0133929	0	0.0129032	0.00706714	0	0.0042735	0	0	0	0	0	0.00308642	0	0.00320513	0	0	0.00456621	0.0060423	0.00513699	1	0.0301724	0	0	0.00308642	0	0	0	0	0	0	0	0	0.00492611	0
Event:880	0	0	0	0	0	0	0.010101	0.010101	0.0416667	0.00819672	0	0	0	0	0	0	0	0.00233645	0	0	0.0285714	0	0	0	0	0	0	0	0	0	0	0	0	0.00258398	0.0301724	1	0	0	0	0	0	0	0	0	0	0	0	0	0
Event:714	0	0	0	0	0	0	0	0	0	0	0	0	0	0	0	0	0	0	0	0	0	0	0	0	0	0	0	0	0	0	0	0	0	0	0	0	1	0	0	0	0	0	0	0	0	0	0	0	0
Event:1357	0	0	0	0	0	0	0	0	0	0	0	0	0	0	0	0	0	0	0	0	0	0	0	0	0	0	0	0	0	0	0	0	0	0	0	0	0	1	0	0	0	0	0	0	0	0	0	0	0
Event:1047	0	0	0.0233645	0.013986	0.0361111	0	0	0	0	0.0829016	0.0137457	0	0	0	0	0.125413	0	0.0279441	0	0	0	0.0230769	0.0223881	0.0230769	0	0	1	0	0.00502513	0	0	0	0.116751	0.0128205	0.00308642	0	0	0	1	0.00389105	0	0	0	0	0	0	0	0.0137457	0
Event:1711	0.0182648	0	0.023166	0.00900901	0.00479616	0	0	0	0	0	0.00887574	0	0	0	0	0.032	0	0.00357782	0	0	0	0.00561798	0.00549451	0.0170455	0	0	0.00389105	0	0	0	0	0	0	0	0	0	0	0	0.00389105	1	0	0.00555556	0	0	0	0	0	0.00887574	0
Event:850	0	0.0408163	0	0	0	0	0	0	0	0	0	0	0.0425532	0	0	0.0125523	0	0	0.028169	0	0	0	0	0	0	0	0	0	0	0	0	0	0	0	0	0	0	0	0	0	1	0	0	0	0	0	0	0	0
Event:471	0.010101	0	0.0070922	0.00947867	0.0136986	0	0	0	0	0	0.00460829	0	0	0	0	0	0	0	0	0	0	0	0	0	0	0	0	0	0.0336134	0	0	0	0	0.00252525	0	0	0	0	0	0.00555556	0	1	0	0	0	0	0	0.00460829	0
Event:804	0	0	0	0	0	0	0	0	0	0.00970874	0	0	0	0	0	0	0	0	0	0	0	0	0	0	0	0	0	0	0	0	0	0	0	0	0	0	0	0	0	0	0	0	1	0	0	0	0	0	0
Event:878	0	0	0	0	0.00363636	0	0	0	0	0	0	0	0	0	1	0	0	0	0	0	0	0	0	0	0	0	0	0	0	0	0	0	0	0	0	0	0	0	0	0	0	0	0	1	0	0	0	0	0
Event:1680	0	0	0	0	0	0	0	0	0	0	0	0	0	0	0	0	0	0	0	0	0	0	0	0	0	0	0	0	0	0	0	0	0	0	0	0	0	0	0	0	0	0	0	0	1	0	0	0	0
Event:845	0	0	0	0	0	0	0	0	0	0	0	0	0	0	0	0	0	0	0	0	0	0	0	0	0	0	0	0	0	0	0	0	0	0	0	0	0	0	0	0	0	0	0	0	0	1	0	0	0
Event:935	0	0	0	0	0	0	0	0	0	0	0	0	0	0	0	0	0	0	0	0	0	0	0	0	0	0	0	0	0	0	0	0	0	0	0	0	0	0	0	0	0	0	0	0	0	0	1	0	0
Event:1417	0	0.00431034	0.016835	0.0219178	0.0201342	0	0.0112782	0.0112782	0	0.0503597	1	0	0.0266667	0	0	0.0653266	0	0.0170068	0.00393701	0	0	0	0	0	0	0	0.0137457	0	0.0328467	0.00858369	0	0	0.00331126	0	0.00492611	0	0	0	0.0137457	0.00887574	0	0.00460829	0	0	0	0	0	1	0
Event:1794	0	0	0	0	0	0	0	0	0	0	0	0	0	0	0	0	0	0	0	0	0	0	0	0	0	0	0	0	0	0	0	0	0	0	0	0	0	0	0	0	0	0	0	0	0	0	0	0	1
Event:1061	0.00540541	0	0.00440529	0	0.00526316	0	0	0	0	0.147368	0.00330033	0	0	0	0	0.0416667	0	0.00769231	0.00555556	0	0	0.0070922	0.00689655	0.0070922	0	0	0.116162	0	0	0	0	0	0.991304	0.0254777	0.0060241	0	0	0	0.116162	0	0	0	0	0	0	0	0	0.00330033	0
Event:1066	0	0	0	0	0	0	0	0	0	0	0	0	0	0	0	0	0	0	0	0	0	0	0	0	0	0	0	0	0	0	0	0	0	0	0	0	0	0	0	0	0	0	0	0	0	0	0	0	0
Event:1419	0	0.00684932	0	0	0.00817439	0	0.0166667	0.0166667	0	1	0.0503597	0	0.013986	0	0	0.134228	0	0.00589391	0.00595238	0	0	0.00775194	0.0075188	0	0	0	0.0829016	0	0.00510204	0	0	0	0.148148	0.00641026	0	0.00819672	0	0	0.0829016	0	0	0	0.00970874	0	0	0	0	0.0503597	0
Event:1423	0	0	0	0	0	0	0	0	0	0	0	0	0	0	0	0	0	0	0	0	0	0	0.0212766	0.0232558	0.941176	1	0	0.941176	0	0	0	0	0	0	0	0	0	0	0	0	0	0	0	0	0	0	0	0	0
Event:1402	0	0	0	0	0	0	0	0	0	0	0	0	0	0	0	0	0	0	0	0	0	0	0	0	0	0	0	0	0	0	0	0	0	0	0	0	0	0	0	0	0	0	0	0	0	0	0	0	0
Event:1408	0	0	0	0	0	0	0	0	0	0	0	0	0	0	0	0	0	0	0	0	0	0	0	0	0	0	0	0	0	0	0	0	0	0	0	0	0	0	0	0	0	0	0	0	0	0	0	0	0
Event:1420	0.00534759	0	0	0.020339	0.0131926	0	0	0	0	0	0	0	0	1	0	0.002849	0	0	0	0	0	0	0	0	0	0	0	0	0	0	0	0	0	0	0.0120482	0	0	0	0	0	0	0	0	0	0	0	0	0	0
Event:461	0.0280374	0.0121951	0.0340136	0.0182648	0.0408163	0.00561798	0.0258621	0.0258621	0	0	0.00440529	0	0	0	0	0.0223881	0	0.00223714	0.00961538	0	0	0	0	0	0	0	0	0	0.0555556	0	0	0	0	0.00246305	0	0	0	0	0	0	0.0222222	0.416667	0	0	0	0	0	0.00440529	0
Event:1253	0	0	0	0	0	0	0	0	0	0	0	0	0	0	0	0	0	0	0	0	0	0	0	0	0	0	0	0	0	0	0	0	0	0	0	0	0	0	0	0	0	0	0	0	0	0	0	0	0
Event:1787	0	0	0	0	0	0	0	0	0	0	0	0	0	0	0	0	0	0.00244499	0	0	0	0	0	0	0	0	0	0	0	0	0	0	0	0	0	0	0	0	0	0	0	0	0	0	0	0	0	0	0
Event:1421	0	0.00813008	0.00520833	0.00380228	0.0515152	0	1	1	0.0119048	0.0166667	0.0112782	0	0.00826446	0	0	0.0294118	0	0.00204918	0.00689655	0	0	0	0	0	0	0	0	0	0.0175439	0.155963	0.0235294	0	0	0	0.0101351	0.010101	0	0	0	0	0	0	0	0	0	0	0	0.0112782	0
Event:1215	0	0	0	0	0	0	0	0	0	0	0	0	0	0	0	0	0	0	0	0	0	0	0	0	0	0	0	0	0	0	0	0	0	0.00260417	0	0	0	0	0	0	0	0	0	0	0	0	0	0	0
Event:1720	0	0	0	0	0	0	0	0	0	0	0	0	0	0	0	0	0	0	0	0	0	0	0	0	0	0	0	0	0	0	0	0	0.00877193	0.00271739	0	0	0	0	0	0	0	0	0	0	0	0	0	0	0
Event:470	0	0	0	0	0.00344828	0	0.0721649	0.0721649	0	0	0	0	0.0153846	0	0	0	0	0	0	0	0	0	0	0	0.176471	0.171429	0	0.176471	0	0.111111	0	0	0	0	0	0	0	0	0	0	0	0	0	0	0	0	0	0	0
Event:54	0	0	0	0	0.00374532	0	0.0125	0.0125	0.2	0	0	0	0	0	0	0	0	0	0	0	0	0	0	0	0	0	0	0	0	0	0	0	0	0	0.00456621	0	0	0	0	0	0	0	0	0	0	0	0	0	0
Event:80	0	0.0227273	0	0	0	0	0	0	0	0	0	0	0	0	0	0.00425532	0	0	0.0151515	0	0	0	0	0	0	0	0	0	0	0	0	0	0	0	0	0	0	0	0	0	0.142857	0	0	0	0	0	0	0	0
Event:463	0	0	0	0	0	0	0.0121951	0.0121951	0	0	0	0	0	0	0	0	0	0	0	0	0	0	0	0	0	0	0	0	0	0	0	0	0	0	0	0	0	0	0	0	0	0	0	0	0	0	0	0	0
Event:466	0.00862069	0	0	0.00877193	0.00643087	0	0.0327869	0.0327869	0.02	0.00675676	0	0	0	0	0	0.00357143	0	0.00220264	0	0	0.0163934	0	0	0	0	0	0	0	0	0	0	0	0	0	0.0192308	0.0819672	0	0	0	0	0	0	0	0	0	0	0	0	0
Event:462	0	0	0	0	0	0	0.037037	0.037037	0	0	0	0	0	0	0	0	0	0	0	0	0	0	0	0	0	0	0	0	0	0	0	0	0	0	0	0	0	0	0	0	0	0	0	0	0	0	0	0	0
Event:1852	0.0206186	0	0.00714286	0.0143541	0.010274	0	0	0	0	0	0.00930233	0	0	0.00694444	0	0.00766284	0	0.0139211	0	0	0	0	0	0	0	0	0.0229008	0	0	0	0	0	0	0.00763359	0.00406504	0	0	0	0.0229008	0.011236	0	0	0	0	0	0	0	0.00930233	0
Event:1906	0	0	0	0	0	0	0	0	0	0.00970874	0	0	0	0	0	0	0	0	0	0	0	0	0	0	0	0	0	0	0	0	0	0	0.00877193	0	0	0	0	0	0	0	0	0	0	0	0	0	0	0	0
Event:1911	0	0	0	0	0	0	0	0	0	0	0	0	0	0	0	0	0	0	0	0	0	0	0	0	0	0	0	0	0	0	0	0	0	0	0	0	0	0	0	0	0	0	0	0	0	0	0	0	0
Event:1900	0.00568182	0	0.0428571	0.00346021	0.0448179	0	0.00540541	0.00540541	0	0	0.0278746	0	0	0.0182648	0	0.0396341	0	0.0574949	0.00584795	0	0	0	0	0.00757576	0	0	0.0816327	0	0	0	0	0.00943396	0	0	0.00619195	0	0	0	0.0816327	0.0117647	0	0	0	0	0	0	0	0.0278746	0
Event:1880	0	0	0	0	0.00359712	0	0	0	0	0	0.0100503	0	0	0	0	0	0	0	0	0	0	0	0	0	0	0	0	0	0.0816327	0.0740741	0	0	0	0	0	0	0	0	0	0	0	0	0	0	0	0	0	0.0100503	0
Event:2030	0	0	0	0	0	0	0	0	0	0	0	0	0	0	0	0	0	0	0	0	0	0	0	0	0	0	0	0	0	0	0	0	0	0	0	0	0	0	0	0	0	0	0	0	0	0	0	0	0
Event:1937	0	0	0	0	0	0	0	0	0	0	0	0	0	0	0	0	0	0.00244499	0	0	0	0	0	0	0	0	0	0	0	0	0	0	0	0	0	0	0	0	0	0	0	0	0	0	0	0	0	0	0
Event:2028	0	0	0.00350877	0.00280899	0.00456621	0.00320513	0.00396825	0.00396825	0	0.0574713	0	0	0	0	0	0.0434783	0.00515464	0.00866551	0	0	0	0.010101	0.00990099	0	0	0	0.0568182	0	0	0	0	0	0.0398551	0	0.00255754	0	0	0	0.0568182	0	0	0	0	0	0	0	0	0	0
Event:1949	0	0	0	0	0.00374532	0	0	0	0	0	0.00529101	0	0	0	0	0	0	0	0	0	0	0	0	0	0	0	0	0	0.0106383	0	0	0	0	0	0	0	0	0	0	0	0	0	0	0	0	0	0	0.00529101	0
Event:1981	0	0	0	0	0	0	0	0	0	0	0	0	0	0	0	0	0	0	0	0	0	0	0	0	0	0	0	0	0	0	0	0	0	0	0	0	0	0	0	0	0	0	0	0	0	0	0	0	0
Event:1957	0	0	0	0.004	0	0	0	0	0	0	0	0	0	0	0	0	0	0	0	0	0	0	0	0	0	0	0.00581395	0	0	0	0	0	0.0168539	0	0	0	0	0	0.00581395	0	0	0	0	0	0	0	0	0	0
Event:1950	0	0	0.00613497	0.039823	0.0358306	0	0.00769231	0.00769231	0	0	0	0	0	0	0	0.00350877	0	0.036036	0	0	0	0	0	0	0	0	0	0	0	0	0	0	0	0	0.00371747	0	0	0	0	0	0	0	0	0	0	0	0	0	0
Event:1948	0	0	0	0	0	0	0	0	0	0	0	0	0	0	0	0	0	0.00244499	0	0	0	0	0	0	0	0	0	0	0	0	0	0	0	0	0	0	0	0	0	0	0	0	0	0	0	0	0	0	0
Event:1972	0	0	0	0	0.003663	0	0.0235294	0.0235294	0.0909091	0.0185185	0	0	0	0	0	0	0	0.00483092	0	0.142857	0	0.030303	0.027027	0.030303	0	0	0	0	0	0	0	0	0	0	0.00444444	0.0384615	0	0	0	0	0	0	0	0	0	0	0	0	0
Event:2031	0	0	0	0	0	0	0	0	0	0	0	0	0	0	0	0	0	0	0	0	0	0	0	0	0	0	0	0	0	0	0	0	0	0	0	0	0	0	0	0	0	0	0	0	0	0	0	0	0
Event:1349	0	0	0	0.003663	0.00280899	0.00436681	0	0	0	0	0.0108696	0	0	0	0	0.00619195	0	0.00402414	0	0	0	0	0	0.00862069	0	0	0.00512821	0	0	0	0	0	0.00990099	0.0292135	0.00324675	0	0	0	0.00512821	0	0	0	0	0	0	0	0	0.0108696	0
Event:1352	0	0	0	0.00854701	0	0	0	0	0	0.00649351	0.00416667	0	0.0107527	0.00595238	0	0	0	0	0	0	0	0	0	0	0	0	0.00636943	0	0	0	0	0	0.0121951	0	0	0	0	0	0.00636943	0	0	0	0	0	0	0	0	0.00416667	0
Event:1815	0.015625	0	0.00584795	0.00413223	0.0415335	0	0	0	0	0	0.00404858	0	0	0.00571429	0	0.0388693	0	0.00429185	0	0	0	0.0117647	0.011236	0.0117647	0	0	0.00609756	0	0	0	0	0	0	0	0	0	0	0	0.00609756	0.0047619	0	0.0114943	0	0	0	0	0	0.00404858	0
Event:1606	0	0	0.00840336	0.00526316	0.0110701	0	0	0	0	0	0.00512821	0	0	0	0	0.00833333	0	0	0	0	0	0	0	0	0	0	0	0	0	0	0	0	0	0.0026738	0	0	0	0	0	0.00632911	0	0	0	0	0	0	0	0.00512821	0
Event:1028	0.0126316	0.00442478	0.0502008	0.0294627	0.0496124	0	0.18932	0.18932	0.00484262	0.0118343	0.0187075	0.00243902	0.00444444	0	0.00239234	0.0785953	0	0.0148699	0.00421941	0	0.00235294	0.00923788	0.0114679	0.0139211	0	0	0.0258449	0	0.0264766	0.0506912	0.00240385	0	0	0.00646831	0.011254	0.0046729	0	0	0.0258449	0.370732	0	0.00457666	0	0.00239234	0	0	0	0.0187075	0
Event:288	0.0144578	0.00254453	0.0570776	0.030888	0.0387205	0	0.0513447	0.0513447	0.00282486	0.00890869	0.0169811	0.00285714	0.00255754	0	0.0027933	0.0873606	0	0.0147059	0.00240964	0	0.00273973	0.0107239	0.0132979	0.0161725	0	0	0.0293454	0	0.0254042	0.0127877	0	0	0	0.00701262	0.00707965	0.00271003	0	0	0.0293454	0.434286	0	0.00530504	0	0.0027933	0	0	0	0.0169811	0
Event:1271	0.0385965	0	0.0242424	0.0734908	0.0336134	0	0.00328947	0.00328947	0	0	0.0147059	0	0	0.0178571	0	0.0267857	0.00406504	0.0292208	0.00692042	0	0.00416667	0.0120482	0.0118577	0.008	0	0	0.0184615	0	0.00314465	0	0	0	0.00593472	0.00168919	0.0230415	0	0	0	0.0184615	0.0216802	0	0	0	0	0	0	0	0.0147059	0
Event:1288	0.00248963	0.0198618	0.00321027	0.00609292	0.0173913	0.000783699	0.0150125	0.0150125	0.000876424	0.0239472	0.0184332	0	0.0225499	0.0032	0.00614574	0.037037	0.00172861	0.0104575	0.0194915	0	0.00173762	0.00344828	0.00516351	0.00344828	0.00173762	0.00173611	0.0105691	0.00173762	0.00571895	0.00938567	0.00262927	0	0.00968523	0.00736278	0.00370096	0.00346921	0	0	0.0105691	0.00233281	0.00527241	0	0.000879507	0.00614574	0	0	0	0.0184332	0
Event:1336	0	0	0	0.00497512	0	0	0	0	0	0	0	0	0	0	0	0.00396825	0	0.00234742	0	0	0	0	0	0	0	0	0	0	0	0	0	0	0	0.0320856	0	0	0	0	0	0	0	0	0	0	0	0	0	0	0
Event:9	0	0	0	0	0	0	0	0	0	0	0	0	0	0	0	0	0	0.00240964	0	0	0	0	0	0	0	0	0	0	0	0	0	0	0	0.00536193	0	0	0	0	0	0	0	0	0	0	0	0	0	0	0
Event:18	0.0246914	0	0	0.00512821	0	0	0	0	0	0	0.005	0	0	0	0	0.0206612	0	0	0	0	0	0	0	0	0	0	0	0	0	0	0	0	0	0	0	0	0	0	0	0.0123457	0	0	0	0	0	0	0	0.005	0
Event:785	0.0316742	0	0.0384615	0.0302115	0.0366748	0	0	0	0	0.003861	0.00289855	0	0	0.0185874	0	0.0343008	0	0.0143369	0.0045045	0	0	0.0165746	0.0162162	0.0165746	0	0	0.0233463	0	0	0	0	0	0.0149813	0.0019084	0.00534759	0	0	0	0.0233463	0.0510204	0	0	0	0	0	0	0	0.00289855	0
Event:1038	0	0	0	0.00543478	0	0	0	0	0	0	0	0	0	0	0	0	0	0	0	0	0	0	0	0	0	0	0	0	0	0	0	0	0	0	0	0	0	0	0	0	0	0	0	0	0	0	0	0	0
Event:1575	0.00469484	0	0.00787402	0.00925926	0.00737101	0.0035461	0	0	0	0	0	0	0	0.003861	0	0.00265252	0	0.00729927	0	0	0	0	0	0	0	0	0.00403226	0	0	0	0	0	0	0.00196078	0.00835655	0	0	0	0.00403226	0.00340136	0	0	0	0	0	0	0	0	0
Event:715	0.0163934	0.0965517	0.00440529	0.0101351	0.0132626	0	0.0103627	0.0103627	0	0.153439	0.117647	0	0.129496	0.004329	0	0.178451	0	0	0.0838323	0	0	0.0070922	0.00689655	0	0	0	0	0	0.0555556	0.0592105	0	0	0	0.00207469	0	0	0	0	0	0.019084	0.0252101	0	0	0	0	0	0	0.117647	0
Event:398	0.0108696	0	0	0.00980392	0	0	0	0	0	0	0	0	0	0	0	0	0	0.00700935	0.0232558	0	0	0	0	0	0	0	0	0	0	0	0	0	0	0	0.00416667	0.0243902	0	0	0	0	0	0	0	0	0	0	0	0	0
Event:941	0	0	0.37457	0.0536913	0.0433145	0	0.00547945	0.00547945	0	0.0290237	0.0149254	0	0	0.0332481	0	0.115385	0	0.045045	0.00569801	0	0	0.00319489	0.00315457	0.0161812	0	0	0.103933	0	0	0	0	0	0.0361757	0.00769231	0.0263692	0	0	0	0.103933	0.0162037	0	0.0031746	0	0	0	0	0	0.0149254	0
Event:1181	0.02	0.008	0	0.0114068	0.0204678	0.00452489	0.0188679	0.0188679	0	0.00543478	0	0	0.00813008	0.00505051	0	0.0359477	0	0.00408998	0.00680272	0	0	0.00925926	0.00892857	0	0	0	0.0107527	0	0.00571429	0.00787402	0	0	0	0	0	0	0	0	0.0107527	0.0353982	0.0348837	0	0	0	0	0	0	0	0
Event:1065	0.0192308	0.00763359	0	0.0111524	0.0201149	0.00440529	0.0181818	0.0181818	0	0.00526316	0	0	0.00775194	0.00490196	0	0.0352564	0	0.0040404	0.00653595	0	0	0.00877193	0.00847458	0	0	0	0.0104167	0	0.00552486	0.0075188	0	0	0	0	0	0	0	0	0.0104167	0.038961	0.0326087	0	0	0	0	0	0	0	0
Event:116	0	0	0	0	0.0109489	0	0	0	0	0	0	0	0	0	0	0	0	0	0	0	0	0	0	0	0	0	0	0	0	0	0	0	0	0	0	0	0	0	0	0	0	0	0	0	0	0	0	0	0
Event:1197	0.0106383	0	0.0148148	0.029703	0	0	0	0	0	0	0	0	0	0	0	0	0	0.00697674	0.011236	0	0	0.0408163	0.0377358	0	0	0	0.00775194	0	0	0	0	0	0	0.00255754	0	0	0	0	0.00775194	0	0	0	0	0	0	0	0	0	0
Event:122	0.00606061	0	0.00483092	0.00722022	0.00835655	0	0.0115607	0.0115607	0	0.00507614	0.0106762	0.0105263	0.00735294	0	0	0.0216718	0	0.00598802	0.00625	0	0	0	0	0	0	0	0.005	0	0	0	0	0	0	0.00433839	0.00641026	0	0	0	0.005	0.0164609	0	0	0	0	0	0	0	0.0106762	0
Event:1292	0.00873362	0	0.0111111	0.0617284	0.0440098	0	0	0	0	0	0.0234604	0	0	0.014652	0	0.0154242	0.00552486	0.0440367	0.00444444	0	0	0	0	0	0	0	0.0513834	0	0	0	0	0	0.003663	0.00571429	0.0106667	0	0	0	0.0513834	0.00645161	0	0	0	0	0	0	0	0.0234604	0
Event:1468	0.0473373	0	0.00458716	0.0507246	0.013587	0	0.00540541	0.00540541	0	0	0.010274	0	0	0.0276498	0	0.0179104	0	0.0157791	0.0117647	0	0.00826446	0.00757576	0.00735294	0.0152672	0	0	0.0192308	0	0	0	0	0	0.00456621	0.00211416	0.015625	0	0	0	0.0192308	0.0117647	0	0	0	0	0	0	0	0.010274	0
Event:165	0.0246914	0	0	0.00512821	0	0	0	0	0	0	0.005	0	0	0	0	0.0206612	0	0	0	0	0	0	0	0	0	0	0	0	0	0	0	0	0	0	0	0	0	0	0	0.0123457	0	0	0	0	0	0	0	0.005	0
Event:1198	0.00980392	0	0.013986	0.0285714	0	0	0	0	0	0	0	0	0	0	0	0	0	0.0114679	0.152941	0	0	0.0350877	0.0327869	0	0	0	0.00729927	0	0	0	0	0	0.00689655	0.00502513	0	0	0	0	0.00729927	0	0	0	0	0	0	0	0	0	0
Event:1300	0	0	0.0223881	0.00483092	0.00692042	0	0	0	0	0	0	0	0	0	0	0.0117188	0	0.00231481	0	0	0	0	0	0	0	0	0	0	0	0	0	0	0	0	0.00413223	0	0	0	0	0	0	0	0	0	0	0	0	0	0
Event:1602	0	0	0	0	0	0	0	0	0	0	0	0	0	0	0	0.0204918	0	0	0	0	0	0	0	0	0	0	0	0	0	0	0	0	0.00787402	0.0324324	0	0	0	0	0	0	0	0	0	0	0	0	0	0	0
Event:1310	0.00526316	0	0.350318	0.0554371	0.0490018	0	0.00773196	0.00773196	0	0	0.0141988	0	0	0.00469484	0	0.0769231	0	0.0300429	0	0	0	0.00296736	0.00293255	0.00296736	0	0	0.0195599	0	0	0	0	0	0.00235849	0	0.0211946	0	0	0	0.0195599	0.0357942	0	0.00294985	0	0	0	0	0	0.0141988	0
Event:227	0.0175439	0.00684932	0.00934579	0.00701754	0.0511364	0	0.776699	0.776699	0.00934579	0.0248756	0.0174216	0	0.00694444	0	0	0.0368098	0	0.00589391	0.00595238	0	0	0.00775194	0.0075188	0.015625	0	0	0	0	0.0154639	0.137405	0.0185185	0	0.00462963	0	0.0125786	0.00819672	0	0	0	0.0119048	0	0	0	0	0	0	0	0.0174216	0
Event:1369	0	0	0	0	0	0	0	0	0	0	0	0	0	0	0	0	0	0	0.0140845	0	0	0	0	0	0	0	0	0	0	0	0	0	0	0.00808625	0	0	0	0	0	0	0	0	0	0	0	0	0	0	0
Event:1370	0	0	0	0	0	0	0	0	0	0	0	0	0	0	0	0	0	0	0.0140845	0	0	0	0	0	0	0	0	0	0	0	0	0	0	0.00808625	0	0	0	0	0	0	0	0	0	0	0	0	0	0	0
Event:258	0	0	0	0	0	0	0.037037	0.037037	0	0	0	0	0	0	0	0	0	0	0	0	0	0	0	0	0	0	0	0	0	0	0	0	0	0	0	0	0	0	0	0	0	0	0	0	0	0	0	0	0
Event:457	0.0120482	0	0	0	0.00358423	0	0	0	0	0	0	0	0	0	0.692308	0	0	0	0	0	0	0	0	0	0	0	0	0	0	0	0	0	0	0	0	0	0	0	0	0	0	0	0	0.692308	0	0	0	0	0
Event:265	0	0	0	0	0	0	0	0	0	0	0.00526316	0	0	0	0	0	0	0	0	0	0	0	0	0	0	0	0	0	0	0	0	0	0	0	0	0	0	0	0	0	0	0	0	0	0	0	0	0.00526316	0
Event:1283	0.0385965	0	0.0242424	0.0734908	0.0336134	0	0.00328947	0.00328947	0	0	0.0147059	0	0	0.0178571	0	0.0267857	0.00406504	0.0292208	0.00692042	0	0.00416667	0.0120482	0.0118577	0.008	0	0	0.0184615	0	0.00314465	0	0	0	0.00593472	0.00168919	0.0230415	0	0	0	0.0184615	0.0216802	0	0	0	0	0	0	0	0.0147059	0
Event:1576	0	0	0	0	0	0	0	0	0	0	0	0	0	0	0	0	0	0.0047619	0.19697	0	0	0	0	0	0	0	0	0	0	0	0	0	0.00793651	0.00263158	0	0	0	0	0	0	0	0	0	0	0	0	0	0	0
Event:1469	0.0385965	0	0.0242424	0.0734908	0.0336134	0	0.00328947	0.00328947	0	0	0.0147059	0	0	0.0178571	0	0.0267857	0.00406504	0.0292208	0.00692042	0	0.00416667	0.0120482	0.0118577	0.008	0	0	0.0184615	0	0.00314465	0	0	0	0.00593472	0.00168919	0.0230415	0	0	0	0.0184615	0.0216802	0	0	0	0	0	0	0	0.0147059	0
Event:272	0	0	0.0134529	0.0276817	0.0106383	0	0	0	0	0	0	0	0	0.00877193	0	0.00288184	0	0.0215264	0.00561798	0	0	0	0	0	0	0	0	0	0	0	0	0	0	0.00208333	0.00606061	0	0	0	0	0	0	0.0070922	0	0	0	0	0	0	0
Event:1793	0.0119048	0	0.016	0	0.0255474	0	0	0	0	0	0.0049505	0	0	0	0	0.0204918	0	0.0242131	0	0	0	0	0	0.025	0	0	0.0714286	0	0	0	0	0	0	0	0	0	0	0	0.0714286	0.0246914	0	0	0	0	0	0	0	0.0049505	0
Event:1586	0.0344828	0	0.0052356	0.0354331	0.00874636	0.00921659	0.00632911	0.00632911	0	0	0.0113208	0	0	0.0315789	0	0.0161812	0	0	0	0	0	0.00952381	0.00917431	0	0	0	0	0	0	0	0	0	0	0	0.024055	0	0	0	0	0.00434783	0	0.00934579	0	0	0	0	0	0.0113208	0
Event:97	0.0294118	0	0.0235849	0.00699301	0.0220386	0	0	0	0	0	0	0	0	0.0137615	0	0.0210843	0	0.00391389	0	0	0	0.00769231	0.00746269	0.0234375	0	0	0.00478469	0	0	0	0	0	0.00460829	0	0.009375	0	0	0	0.00478469	0.015873	0	0	0	0	0	0	0	0	0
Event:244	0	0	0	0.00790514	0.00895522	0	0	0	0	0	0	0	0	0	0	0	0	0.0041841	0.00735294	0	0.0116279	0	0	0	0	0	0.00568182	0	0	0	0	0	0	0	0.0211268	0	0	0	0.00568182	0	0	0	0	0	0	0	0	0	0
Event:1060	0.025	0.00333333	0.00817439	0.00455581	0.0522088	0	0.115894	0.115894	0.00383142	0.0315186	0.0136364	0	0.0033557	0	0.00757576	0.0423729	0	0.00150376	0.00623053	0	0	0	0	0	0	0.003663	0.0371429	0	0.00862069	0.0412371	0.00763359	0	0.0334262	0.00160256	0.0106157	0.00362319	0	0	0.0371429	0.0199501	0.00380228	0	0.00389105	0.00757576	0	0	0	0.0136364	0
Event:310	0.0128535	0	0.0116009	0.00795229	0.0207612	0.0021645	0.00248756	0.00248756	0	0.00947867	0.00589391	0	0	0.0022779	0	0.0238532	0.00290698	0.0124481	0	0	0	0.00286533	0.00283286	0.00864553	0	0	0.0463415	0	0.00240385	0	0	0	0.0234192	0.00144928	0.0226415	0.00292398	0	0	0.0463415	0.0149573	0	0.002849	0	0	0	0	0	0.00589391	0
Event:854	0.0313901	0.0049505	0.00369004	0.03003	0.00947867	0	0.00420168	0.00420168	0	0	0.00869565	0	0	0.010989	0	0.0180879	0	0.0070922	0.00446429	0	0.00574713	0.00540541	0.00529101	0.00540541	0	0	0.0114504	0	0.00396825	0	0	0	0.0111111	0.00190114	0.0106952	0.00561798	0	0	0.0114504	0.00974026	0.00606061	0	0	0	0.00628931	0	0	0.00869565	0
Event:1560	0.0255102	0	0.0611354	0.0466667	0.0179487	0	0.00478469	0.00478469	0	0	0.0126984	0	0	0	0	0.0339943	0	0.00372439	0.00512821	0	0	0	0	0	0	0	0.00425532	0	0	0	0	0	0	0	0.0234604	0	0	0	0.00425532	0.00714286	0	0.0192308	0	0	0	0	0	0.0126984	0
Event:17	0.0235294	0	0	0.00502513	0	0	0	0	0	0	0.00490196	0	0	0	0	0.0203252	0	0	0	0	0	0	0	0	0	0	0	0	0	0	0	0	0	0	0	0	0	0	0	0.0306748	0	0	0	0	0	0	0	0.00490196	0
Event:21	0	0.1	0	0	0	0	0	0	0	0	0	0	0	0	0	0	0	0	0.0694444	0	0	0	0	0	0	0	0	0	0	0	0	0	0	0	0	0	0	0	0	0	0	0	0	0	0	0	0	0	0
Event:698	0	0	0	0.00851064	0.0031348	0.00520833	0.00757576	0.00757576	0.0175439	0.00645161	0	0	0	0.0119048	0	0.00699301	0	0	0	0	0	0	0	0	0	0	0.0192308	0	0	0	0	0	0.0121212	0.0293399	0.00369004	0	0	0	0.0192308	0	0	0	0	0	0	0	0	0	0
Event:723	0.00915751	0	0.00168919	0.00453858	0	0	0	0	0	0	0	0	0	0	0	0.00280505	0	0.00225479	0	0	0	0	0	0	0	0	0	0	0.0034965	0	0	0	0	0.00118064	0.00431034	0	0	0	0	0.120567	0	0	0	0	0	0	0	0	0
Event:1239	0.0275862	0	0.0382775	0.053783	0.0438079	0.00090009	0.00381679	0.00381679	0.00102459	0.00655431	0.0211082	0	0.00197628	0.00554017	0	0.0486533	0	0.0454201	0.0107108	0.00102881	0.00101317	0.00807265	0.0080402	0.00503018	0	0	0.0169811	0	0.00471254	0	0	0	0.00369686	0.0151515	0.0338542	0.00608519	0	0.00102881	0.0169811	0.0098832	0.00102249	0.00300601	0	0	0	0	0	0.0211082	0.00102881
Event:752	0.0120482	0	0	0.00672646	0	0	0	0	0	0	0	0	0	0	0	0	0	0	0	0	0	0	0	0	0	0	0	0	0.0027933	0	0	0	0	0	0.00414938	0	0	0	0	0.0170732	0	0	0	0	0	0	0	0	0
Event:1240	0.00347222	0	0.0279503	0.0229008	0.0125261	0	0	0	0	0	0	0	0	0	0.00442478	0.0134228	0	0.0228385	0	0	0	0	0	0	0	0	0.0125	0	0.00645161	0	0	0	0.00302115	0.0051458	0.00691244	0	0	0	0.0125	0	0	0	0	0.00442478	0	0	0	0	0
Event:286	0.0316742	0	0.0384615	0.0302115	0.0366748	0	0	0	0	0.003861	0.00289855	0	0	0.0185874	0	0.0343008	0	0.0143369	0.0045045	0	0	0.0165746	0.0162162	0.0165746	0	0	0.0233463	0	0	0	0	0	0.0149813	0.0019084	0.00534759	0	0	0	0.0233463	0.0510204	0	0	0	0	0	0	0	0.00289855	0
Event:1673	0	0	0	0.0044843	0	0	0	0	0	0	0	0	0	0	0	0.00364964	0	0.00447427	0	0	0	0	0	0	0	0	0	0	0	0	0	0	0	0.0124069	0.0077821	0	0	0	0	0	0	0	0	0	0	0	0	0	0
Event:1428	0	0	0.0111732	0.0202429	0	0	0	0	0	0	0.00390625	0	0	0	0	0.0167785	0	0.0127389	0	0	0	0	0	0.0106383	0	0	0.0116279	0	0	0	0	0	0.00552486	0.0686275	0	0	0	0	0.0116279	0	0.0135135	0.0104167	0	0	0	0	0.0147059	0.00390625	0
Event:26	0.0309735	0	0.0377358	0.0328358	0.0362319	0	0	0	0	0.00378788	0.00285714	0	0	0.0182482	0	0.0338542	0	0.0160142	0.00440529	0	0	0.016129	0.0157895	0.016129	0	0	0.0229008	0	0	0	0	0	0.0147059	0.00189036	0.00793651	0	0	0	0.0229008	0.0501672	0	0	0	0	0	0	0	0.00285714	0
Event:112	0.023622	0.00980392	0	0.0125	0.0219436	0	0.0220588	0.0220588	0	0.00621118	0	0	0.01	0.00571429	0	0.0315789	0	0.00429185	0.00806452	0	0	0	0	0	0	0	0.0122699	0	0.00657895	0.00961538	0	0	0	0	0	0	0	0	0.0122699	0.0343137	0.047619	0	0	0	0	0	0	0	0
Event:1656	0.0725552	0	0.0069735	0.0153649	0.0257611	0	0.00583942	0.00583942	0	0.00423131	0.0114068	0	0	0.00137931	0.00162075	0.0355828	0	0.016983	0	0	0	0.00632911	0.00628931	0.00632911	0	0	0.0127479	0	0	0	0	0	0.00416667	0.00308008	0.00242131	0	0	0	0.0127479	0.0187416	0	0.0208	0	0.00162075	0.00164204	0	0	0.0114068	0
Event:1262	0.0127877	0	0.04038	0.0430328	0.0882353	0.00215517	0.00496278	0.00496278	0	0	0.00390625	0	0	0.00454545	0	0.0606061	0	0.0500715	0.0025641	0	0	0	0	0.002849	0	0	0.0461165	0	0	0	0	0	0.00688073	0	0.00927644	0.00877193	0	0	0.0461165	0.00845666	0	0	0	0	0	0	0	0.00390625	0
Event:525	0.010274	0.0190114	0.053125	0.0515464	0.103371	0.00275482	0.00662252	0.00662252	0	0	0.00731707	0	0	0.00589971	0	0.0674419	0	0.051495	0.0175439	0.00446429	0	0.004	0.0159363	0.0286885	0.0169492	0.0168776	0.0576923	0.0169492	0.00632911	0	0	0	0.00895522	0.00169205	0.00226244	0	0	0	0.0576923	0.0107527	0.00434783	0	0	0	0	0	0	0.00731707	0
Event:1817	0.0186722	0.00650759	0.0349515	0.0541012	0.0853081	0	0.00806452	0.00806452	0.00235849	0	0.015	0	0	0.00373832	0	0.0530547	0	0.0628205	0.00829876	0	0.00229885	0	0.00222222	0.0113122	0	0	0.0395257	0	0.00194932	0	0	0	0.00754717	0.00254453	0.0207668	0.00917431	0	0	0.0395257	0.00881834	0	0.00223214	0	0	0	0	0	0.015	0
Event:1814	0.00555556	0.140741	0	0	0.00265957	0	0.00529101	0.00529101	0	0.0703518	0.0755396	0.00909091	0.381818	0	0	0.0815047	0	0	0.121019	0	0	0	0	0	0	0	0	0	0.00492611	0.012987	0	0	0	0	0	0	0	0	0	0	0.0353982	0.00724638	0	0	0	0	0	0.0755396	0
Event:214	0	0	0.00769231	0.01	0.00352113	0	0.0103093	0.0103093	0	0.0431034	0.00485437	0	0	0	0	0.00396825	0	0	0	0	0	0	0.0208333	0.0227273	0	0	0	0	0	0	0	0	0.00763359	0	0.00423729	0	0	0	0	0	0	0	0	0	0	0	0	0.00485437	0
Event:667	0	0	0	0	0	0	0	0	0	0.00502513	0.00350877	0	0	0	0	0.00911854	0	0.00396825	0	0	0.0970874	0	0	0	0	0	0	0	0	0	0	0	0.0242718	0.0568182	0	0	0	0	0	0	0	0	0	0	0	0	0	0.00350877	0
Event:875	0	0	0	0.00819672	0.00611621	0	0	0	0	0.00609756	0.00803213	0	0	0.0112994	0	0.00337838	0	0	0	0	0	0.0113636	0.0108696	0	0	0	0.0120482	0	0	0	0	0	0.00571429	0.0462287	0.00357143	0.025	0	0	0.0120482	0	0	0	0	0	0	0	0	0.00803213	0
Event:201	0	0	0	0	0	0	0	0	0	0	0	0	0	0	0	0	0	0	0	0	0	0	0	0	0	0	0.00862069	0	0	0	0	0	0	0.0188172	0	0	0	0	0.00862069	0	0	0	0	0	0	0	0	0	0
Event:998	0.0175439	0.00684932	0.00934579	0.00701754	0.0511364	0	0.776699	0.776699	0.00934579	0.0248756	0.0174216	0	0.00694444	0	0	0.0368098	0	0.00589391	0.00595238	0	0	0.00775194	0.0075188	0.015625	0	0	0	0	0.0154639	0.137405	0.0185185	0	0.00462963	0	0.0125786	0.00819672	0	0	0	0.0119048	0	0	0	0	0	0	0	0.0174216	0
Event:1653	0	0	0	0	0.253086	0	0	0	0	0	0	0	0	0	0	0	0	0	0	0	0	0	0	0	0	0	0	0	0	0	0	0	0	0	0	0	0	0	0	0	0	0	0	0	0	0	0	0	0
Event:1654	0	0	0	0	0.268657	0	0	0	0	0	0.00289017	0	0	0	0	0	0	0	0	0	0	0	0	0	0	0	0	0	0	0	0	0	0	0	0	0	0	0	0	0	0	0	0	0	0	0	0	0.00289017	0
Event:1655	0	0	0	0	0.243976	0	0	0	0	0	0	0	0	0	0	0	0	0	0	0	0	0	0	0	0	0	0	0	0	0	0	0	0	0	0	0	0	0	0	0	0	0	0	0	0	0	0	0	0
Event:888	0	0	0	0	0.177305	0	0	0	0	0	0	0	0	0	0	0	0	0	0	0	0	0	0	0	0.08	0.0789474	0	0.08	0	0	0	0	0	0	0	0	0	0	0	0	0	0	0	0	0	0	0	0	0
Event:1580	0	0	0.00511509	0.00215983	0.0018315	0	0	0	0	0	0.00213675	0	0	0	0	0.00194553	0	0.00437318	0	0	0	0.00326797	0.00322581	0	0	0	0	0	0.00268097	0	0	0	0.00254453	0	0.0101215	0.010101	0	0	0	0	0	0	0	0	0	0	0	0.00213675	0
Event:1486	0.0104167	0	0.00724638	0.0194175	0.00342466	0	0	0	0	0	0	0	0	0	0	0	0	0.00461894	0	0	0.0243902	0	0	0	0	0	0	0	0	0	0	0	0	0.00254453	0.00823045	0.0697674	0	0	0	0	0	0	0	0	0	0	0	0	0
Event:1252	0	0	0	0.00520833	0	0	0	0	0	0	0	0	0	0	0	0	0	0	0	0	0	0	0	0	0	0	0	0	0	0	0	0	0	0	0	0	0	0	0	0	0	0	0	0	0	0	0	0	0
Event:1710	0.0232558	0.00961538	0	0.0123967	0.0218069	0.005	0.0217391	0.0217391	0	0.00613497	0	0	0.00980392	0.00564972	0	0.034965	0	0.0042735	0.00793651	0	0	0	0	0	0	0	0.0121212	0	0.00649351	0.00943396	0	0	0	0	0	0	0	0	0.0121212	0.0339806	0.0461538	0	0	0	0	0	0	0	0
Event:1487	0.0163265	0.0136986	0.00692042	0.0197183	0.0421546	0.00315457	0.00389105	0.00389105	0	0.00716846	0.0545977	0	0.00456621	0.00340136	0	0.0248139	0	0.012069	0.0124481	0	0	0.00985222	0.00966184	0.00490196	0	0	0.0215827	0	0.0111524	0	0	0	0	0.00367647	0.0127551	0	0	0	0.0215827	0.00609756	0.00543478	0	0	0	0	0	0	0.0545977	0
Event:957	0	0	0	0	0	0	0	0	0	0	0.0102041	0	0	0	0	0	0	0	0	0	0	0	0	0.0285714	0	0	0	0	0.00980392	0	0	0	0	0.00533333	0	0	0	0	0	0	0	0	0	0	0	0	0	0.0102041	0
Event:718	0	0	0	0	0	0	0	0	0	0	0	0	0	0	0	0	0	0.0042735	0	0	0	0	0	0	0	0	0	0	0.00649351	0	0	0	0	0	0.0144928	0.0384615	0	0	0	0	0	0	0	0	0	0	0	0	0
Event:1716	0.0222222	0	0.0075188	0	0.0105263	0	0.01	0.01	0	0	0	0	0	0.0222222	0	0.0118577	0	0	0	0	0	0	0	0	0	0	0.00793651	0	0	0	0	0	0	0	0	0	0	0	0.00793651	0.0116959	0	0	0	0	0	0	0	0	0
Event:1529	0.0111111	0	0	0.00492611	0	0	0	0	0	0	0	0	0	0	0	0.0282258	0	0	0	0	0	0	0	0	0	0	0.0413223	0	0	0	0	0	0	0	0	0	0	0	0.0413223	0	0	0	0	0	0	0	0	0	0
Event:1132	0	0.0535714	0	0	0	0	0	0	0	0.0172414	0	0	0	0	0	0	0	0	0.0384615	0	0	0	0	0	0	0	0	0	0	0	0	0	0.0078125	0	0	0	0	0	0	0	0	0	0	0	0	0	0	0	0
Event:1505	0.0113208	0	0.0161765	0.016795	0.0178926	0.00213371	0.00148478	0.00148478	0	0.00145985	0.00413223	0	0	0.008	0	0.0266212	0.00232919	0.0120627	0.000749625	0	0	0.0015456	0.00154083	0.00309598	0	0	0.0132646	0	0.000734214	0	0	0	0.00290065	0.00183599	0.00881356	0	0	0	0.0132646	0.0684211	0	0	0	0	0	0	0	0.00413223	0.000788022
Event:55	0.024	0.00847458	0.0191388	0.0375783	0.0431655	0	0.00769231	0.00769231	0.00315457	0	0.0161943	0	0	0.002331	0	0.0262172	0	0.0299572	0.0106667	0	0.00304878	0	0.00291545	0.0119048	0	0	0.0145278	0	0.00246305	0	0	0	0.00234742	0.00294551	0.0250482	0.0121581	0	0	0.0145278	0.00431965	0	0.00293255	0	0	0	0	0	0.0161943	0
Event:853	0.0120968	0	0.0615942	0.0581395	0.11194	0.0031348	0.003861	0.003861	0	0.0035461	0.00544959	0	0	0.0102041	0	0.0723514	0	0.0574506	0	0	0	0	0	0.00485437	0	0	0.0671642	0	0	0	0	0	0.0103093	0	0.00251256	0	0	0	0.0671642	0.0121951	0	0	0	0	0	0	0	0.00544959	0
Event:1564	0	0	0	0	0	0	0.00757576	0.00757576	0	0	0	0	0	0	0	0	0	0.00434783	0	0	0	0	0	0	0	0	0	0	0	0	0	0	0	0	0	0	0	0	0	0	0	0.0379747	0	0	0	0	0	0	0
Event:1753	0.030303	0	0.00564972	0.0289256	0.0215385	0	0	0	0	0	0.00793651	0	0.00943396	0.0111111	0	0.00334448	0.0116279	0.00423729	0.00769231	0	0	0.0222222	0.0212766	0.010989	0	0	0.00588235	0	0.0127389	0	0	0	0.00561798	0.00231481	0.0142857	0	0	0	0.00588235	0.00462963	0	0	0	0	0	0	0	0.00793651	0
Event:1251	0	0	0.008	0.00510204	0.00358423	0	0	0	0	0	0	0	0	0	0	0.00404858	0.0294118	0.0047619	0	0	0	0	0	0	0	0	0.00847458	0	0	0	0	0	0	0.00263158	0	0	0	0	0.00847458	0	0	0	0	0	0	0	0	0	0
Event:402	0.00416667	0.00106838	0.0161616	0.0237643	0.0366399	0.00291262	0.00102881	0.00102881	0	0.00606061	0.0246212	0	0.00107066	0.00497512	0	0.0189702	0.00219058	0.0333333	0.00208986	0	0.00441989	0.00327154	0.00325733	0.00546448	0.00110132	0.00220264	0.0121581	0.00110132	0.0081716	0.00320513	0	0	0.0110442	0.0361545	0.0164534	0.00550661	0	0	0.0121581	0.00771456	0.00111235	0.00217391	0	0	0	0	0.00111982	0.0246212	0
Event:1275	0.0075188	0	0.00649351	0.016	0.00215983	0	0.00362319	0.00362319	0	0	0.0025974	0	0	0.00641026	0	0	0.00458716	0.0133779	0.0115385	0	0.00471698	0	0	0	0	0	0.0133779	0	0	0	0	0	0.00647249	0.0035524	0.0639386	0	0	0	0.0133779	0.00287356	0	0	0	0	0	0	0	0.0025974	0
Event:1558	0.00507614	0.00588235	0	0.0163399	0.00510204	0	0.0097561	0.0097561	0	0.00436681	0.0031746	0	0	0.00826446	0	0	0.00675676	0.0094162	0.00520833	0	0	0	0	0	0	0	0.00865801	0	0.00454545	0	0	0	0.00416667	0	0.054878	0	0	0	0.00865801	0	0	0	0	0	0	0	0	0.0031746	0
Event:396	0.00408163	0	0.0140845	0.0345821	0.0231481	0	0.00393701	0.00393701	0	0.00724638	0.00831025	0	0	0.00343643	0	0.0148515	0	0.0121317	0	0	0.00526316	0	0	0.00497512	0	0	0.029304	0	0	0	0	0	0	0.00369686	0.0233766	0.00515464	0	0	0.029304	0.0123839	0	0	0	0	0	0	0	0.00831025	0.00571429
Event:829	0.0128205	0	0	0.0052356	0	0	0	0	0	0	0	0	0	0.0245902	0	0	0	0	0	0	0	0	0	0	0	0	0	0	0	0	0	0	0	0	0	0	0	0	0	0	0	0	0	0	0	0	0	0	0
Event:176	0.0103627	0.00598802	0	0.0198675	0.0182292	0	0.00492611	0.00492611	0	0	0.012945	0	0.00606061	0.00416667	0	0.00842697	0	0.0018797	0.00529101	0	0	0	0	0.00666667	0	0	0	0	0.0139535	0.0119048	0	0	0	0.00408163	0.0058651	0	0	0	0	0.00729927	0.00769231	0	0	0	0	0	0	0.012945	0
Event:250	0	0	0	0.00505051	0	0	0	0	0	0	0.00990099	0	0	0	0	0	0	0.00952381	0	0	0	0	0	0	0	0	0	0	0.0380952	0	0	0	0	0	0	0	0	0	0	0	0	0	0	0	0	0	0	0.00990099	0
Event:1258	0	0	0	0	0	0	0	0	0	0	0	0	0	0	0	0	0	0	0	0	0	0	0	0	0	0	0	0	0	0	0	0	0	0	0	0	0	0.2	0	0	0	0	0	0	0	0	0	0	0
Event:1545	0	0	0.00341297	0.00274725	0.265537	0	0	0	0	0	0	0	0	0	0	0	0	0	0	0	0	0	0	0	0	0	0	0	0	0	0	0	0.00340136	0	0	0	0	0	0	0	0	0	0	0	0	0	0	0	0
Event:851	0	0	0	0	0	0	0	0	0	0	0	0	0	0	0	0	0	0	0	0	0	0	0	0	0	0	0	0	0	0	0	0	0	0	0	0	0	0	0	0	0	0	0	0	0	0	0	0	0
Event:386	0	0	0.0125899	0.00475436	0.0242857	0	0.00189036	0.00189036	0	0.0297952	0.0142857	0	0	0.0071048	0	0.0653188	0	0.0058548	0	0	0.0174672	0	0	0.0105932	0	0	0.0630975	0	0.00369004	0.0020202	0	0	0.0348624	0.0777339	0.010574	0.00642398	0	0	0.0630975	0.00333333	0	0	0	0	0	0	0	0.0142857	0
Event:385	0	0	0.0103627	0.0152672	0.00576369	0	0	0	0	0	0.0037037	0	0	0.0101523	0	0.00316456	0	0.00408998	0	0	0	0	0	0.00925926	0	0	0	0	0	0	0	0	0	0.00896861	0.00333333	0	0	0	0	0.00429185	0	0	0	0	0	0	0	0.0037037	0
Event:425	0	0	0	0	0	0	0	0	0	0	0.00515464	0	0	0	0	0	0	0	0	0	0	0	0	0	0	0	0	0	0	0	0	0	0.0169492	0	0	0	0	0	0	0	0	0	0	0	0	0	0	0.00515464	0
Event:1614	0.0285714	0	0.00909091	0.0209059	0.0189702	0	0.0677966	0.0677966	0	0.00952381	0.00675676	0.00917431	0.00666667	0	0.00854701	0.0552147	0	0.00387597	0.00574713	0	0	0.0225564	0.0218978	0.00740741	0	0	0.0046729	0	0	0	0	0	0.0045045	0.00845666	0.0030581	0	0	0	0.0046729	0.0275591	0	0.0222222	0	0.00854701	0	0	0	0.00675676	0
Event:914	0.0136986	0	0	0.00537634	0	0	0	0	0	0	0	0	0	0.00840336	0	0	0	0	0	0	0	0	0	0	0	0	0	0	0	0	0	0	0	0	0	0	0	0	0	0	0	0	0	0	0	0	0	0	0
Event:792	0	0	0.00595238	0.0169492	0	0	0	0	0	0	0.00409836	0	0	0.00581395	0	0.00692042	0.012987	0.00215517	0	0.0178571	0.0140845	0.0246914	0.0740741	0.0641026	0.0140845	0.0138889	0.0125	0.0140845	0.0135135	0	0	0	0	0.0119332	0.00732601	0	0	0	0.0125	0	0	0	0	0	0	0	0	0.00409836	0
Event:1531	0	0	0	0	0	0	0	0	0	0	0	0	0	0	0	0	0	0	0	0	0	0	0	0	0	0	0	0	0	0	0	0	0	0	0	0	0	0	0	0	0	0	0	0	0	0	0	0	0
Event:1530	0.00220264	0	0.0780911	0.0460405	0.00773994	0	0.00215983	0.00215983	0	0.0274262	0.00526316	0	0.00235294	0	0	0.0878735	0	0.0166667	0.00222717	0	0	0.00488998	0.00484262	0.0123153	0	0	0.101124	0	0	0	0	0	0.0802603	0.117385	0.0255102	0.0074813	0	0	0.101124	0.00186916	0	0.00242718	0	0	0	0	0	0.00526316	0
Event:1532	0.00684932	0	0.0106952	0.027668	0.0058651	0	0	0	0	0.0287356	0.00378788	0	0.00854701	0	0	0.0163399	0	0.00831601	0	0	0	0	0	0.03	0	0	0.045977	0	0	0	0	0	0.0382514	0.00680272	0.00340136	0	0	0	0.045977	0	0	0	0	0	0	0	0	0.00378788	0
Event:1821	0.0240811	0.00256739	0.0155317	0.0418552	0.0182556	0.00114155	0.00492005	0.00492005	0	0	0.0164654	0	0	0.0215311	0	0.0318471	0	0.0278027	0.00249688	0	0.00266312	0.00262467	0.00261097	0.00526316	0	0	0.0132212	0	0.00120482	0	0	0	0.00353774	0.0269517	0.027957	0.00264901	0	0	0.0132212	0.016	0.00269542	0.00393185	0	0	0.00135685	0	0	0.0164654	0
Event:1613	0.00689655	0.00847458	0.032967	0.036	0.0118343	0	0	0	0.0126582	0	0.0153846	0	0	0.0052356	0	0.0130719	0	0.00207039	0.00714286	0	0	0.0625	0.0707071	0.02	0.0111111	0.010989	0.0284091	0.0111111	0	0	0	0	0	0.0230947	0.00684932	0	0	0	0.0284091	0	0	0	0	0	0	0	0	0.0153846	0
Event:1056	0.00689655	0.00847458	0.032967	0.0117188	0.00588235	0.0046729	0	0	0	0	0.00763359	0	0	0.0052356	0	0.0264901	0	0.00207039	0.00714286	0.0133333	0	0.00990099	0.0192308	0.0408163	0.181818	0.179487	0	0.181818	0	0	0	0	0	0.00453515	0.017301	0	0	0	0	0.0133929	0	0	0	0	0	0	0	0.00763359	0
Event:1521	0.0308642	0	0.00966184	0.025641	0.00276243	0	0	0	0	0	0	0	0	0.00471698	0	0.00607903	0	0.00397614	0.00621118	0	0	0	0	0.00819672	0	0	0.00497512	0	0	0	0	0	0.00478469	0	0	0	0	0	0.00497512	0.00813008	0	0	0	0	0	0	0	0	0
Event:867	0.011236	0	0	0.0049505	0	0	0	0	0	0.00826446	0	0	0	0.00740741	0	0	0	0	0	0	0	0	0	0	0	0	0	0	0	0	0	0	0.00757576	0.0078125	0	0	0	0	0	0	0	0	0	0	0	0	0	0	0
Event:1377	0	0	0	0.0233645	0.00332226	0	0.00877193	0.00877193	0	0	0.0044843	0	0	0.0133333	0	0	0	0.0183486	0	0	0.02	0	0	0	0	0	0.00714286	0	0	0	0	0	0	0	0.0119522	0	0	0	0.00714286	0	0	0	0	0	0	0	0	0.0044843	0
Event:1250	0	0	0.037037	0.00843882	0.00625	0	0	0	0	0.00636943	0.00826446	0	0	0	0	0.0175439	0	0.00869565	0	0	0	0	0	0	0	0	0.0125786	0	0.00675676	0.01	0	0	0.00595238	0	0.003663	0	0	0	0.0125786	0	0	0	0	0	0	0	0	0.00826446	0
Event:1688	0.00478469	0.0110497	0.0120482	0.0125392	0.0049505	0	0	0	0.00699301	0.00414938	0.0030581	0	0	0.00392157	0	0.0108108	0	0.00182815	0.00985222	0	0	0.0184049	0.030303	0.0121951	0	0	0.00823045	0	0	0	0	0	0.00396825	0.00197628	0.00280112	0	0	0	0.00823045	0	0	0	0	0	0	0	0	0.0030581	0
Event:40	0	0	0	0	0.0958084	0	0	0	0	0	0.00348432	0	0	0	0	0	0	0	0	0	0	0	0	0	0	0	0	0	0	0	0	0	0	0	0	0	0	0	0	0	0	0	0	0	0	0	0	0.00348432	0
Event:1770	0.00757576	0	0.0174419	0.0292887	0.0185759	0	0	0	0	0	0	0	0	0	0	0.0136519	0	0	0	0	0	0.0113636	0.0108696	0	0	0	0	0	0	0	0	0	0	0.00702576	0.0181159	0.0379747	0	0	0	0.00469484	0	0	0	0	0	0	0	0	0
Event:488	0.0102041	0	0.0217391	0.0192308	0.00340136	0	0	0	0	0	0	0	0	0	0	0.00766284	0	0.00691244	0	0	0	0	0	0	0	0	0.0151515	0	0	0	0	0	0	0.00763359	0.00816327	0	0	0	0.0151515	0.00558659	0	0	0	0	0	0	0	0	0
Event:1477	0	0	0.0035461	0.00283286	0.252149	0	0	0	0	0	0	0	0	0	0	0	0	0.0017301	0	0	0	0	0	0	0	0	0	0	0	0	0	0	0.00353357	0	0	0	0	0	0	0	0	0	0	0	0	0	0	0	0
Event:1382	0	0	0	0.0044843	0	0	0	0	0	0	0	0	0	0	0	0.00364964	0	0.00447427	0	0	0	0	0	0	0	0	0	0	0	0	0	0	0	0.0124069	0.0077821	0	0	0	0	0	0	0	0	0	0	0	0	0	0
Event:1612	0.00578035	0.0352113	0.0285714	0.025	0.0136986	0	0.00549451	0.00549451	0.00934579	0	0.0174216	0	0	0.00456621	0	0.015015	0	0.00195695	0.0304878	0.00970874	0	0.0569106	0.0806452	0.0483871	0.0347826	0.0344828	0.0245098	0.0347826	0	0	0	0	0	0.023913	0.00625	0	0	0	0.0245098	0	0.00917431	0	0	0	0	0	0	0.0174216	0
Event:1687	0.0285714	0	0.00909091	0.0209059	0.0189702	0	0.0677966	0.0677966	0	0.00952381	0.00675676	0.00917431	0.00666667	0	0.00854701	0.0552147	0	0.00387597	0.00574713	0	0	0.0225564	0.0218978	0.00740741	0	0	0.0046729	0	0	0	0	0	0.0045045	0.00845666	0.0030581	0	0	0	0.0046729	0.0275591	0	0.0222222	0	0.00854701	0	0	0	0.00675676	0
Event:642	0.0105263	0	0.00429185	0.00660066	0.0104167	0	0.052356	0.052356	0.016129	0.037037	0.00649351	0	0	0	0.015625	0.0028169	0	0.0056926	0	0	0.00735294	0	0	0.00680272	0.00735294	0.00729927	0	0.00735294	0.0046729	0.0060241	0.00787402	0	0.017316	0	0.0271903	0.0522388	0	0	0	0.00367647	0	0.0135135	0.00826446	0.015625	0	0	0	0.00649351	0
Event:646	0.0105263	0	0.00429185	0.00660066	0.0104167	0	0.052356	0.052356	0.016129	0.037037	0.00649351	0	0	0	0.015625	0.0028169	0	0.0056926	0	0	0.00735294	0	0	0.00680272	0.00735294	0.00729927	0	0.00735294	0.0046729	0.0060241	0.00787402	0	0.017316	0	0.0271903	0.0522388	0	0	0	0.00367647	0	0.0135135	0.00826446	0.015625	0	0	0	0.00649351	0
Event:645	0.0102564	0	0.00420168	0.00977199	0.0102828	0	0.0510204	0.0510204	0.0155039	0.0361991	0.00638978	0	0	0	0.0150376	0.00277778	0	0.0056391	0	0.00793651	0.0070922	0.00657895	0.0328947	0.0408163	0.0142857	0.0141844	0	0.0142857	0.00456621	0.00584795	0.00757576	0	0.0169492	0	0.0267857	0.0503597	0	0	0	0.00361011	0	0.0130719	0.00793651	0.0150376	0	0	0	0.00638978	0
Event:644	0.010101	0	0.00414938	0.00643087	0.0102041	0	0.0502513	0.0502513	0.0151515	0.0357143	0.00632911	0	0	0	0.0147059	0.00275482	0	0.00560748	0	0.00775194	0.00694444	0.00645161	0.00628931	0.012987	0.00694444	0.00689655	0	0.00694444	0.0045045	0.00574713	0.00740741	0	0.0167364	0	0.0265487	0.0492958	0	0	0	0.00357143	0	0.0128205	0.00775194	0.0147059	0	0	0	0.00632911	0
Event:643	0.00995025	0	0.00409836	0.00636943	0.0178571	0	0.06	0.06	0.0223881	0.0352423	0.00626959	0	0	0	0.0143885	0.00547945	0	0.00744879	0	0	0.0136986	0	0	0.00632911	0.00680272	0.00675676	0.00421941	0.00680272	0.00444444	0.00564972	0.00724638	0	0.0207469	0	0.0293255	0.0555556	0	0	0.00421941	0.00353357	0	0.0125786	0.00757576	0.0143885	0	0	0	0.00626959	0
Event:1452	0.00613497	0.00735294	0	0	0	0	0	0	0	0	0	0	0	0	0	0	0	0	0.00632911	0	0	0	0	0.00840336	0	0	0	0	0	0	0	0	0	0	0	0	0	0	0	0.331522	0	0	0	0	0	0	0	0	0
Event:1450	0	0.016129	0.0153846	0	0	0	0	0	0	0.0338983	0.0146341	0	0	0	0	0.016	0	0	0.0119048	0	0	0	0	0.0454545	0	0	0.0330579	0	0	0	0	0	0	0.00259067	0	0	0	0	0.0330579	0	0	0	0	0	0	0	0	0.0146341	0
Event:972	0.00524934	0.00564972	0.0119048	0.0163934	0.0034662	0	0.00255754	0.00255754	0.00316456	0.00484262	0.002	0	0	0.00704225	0	0.0167286	0	0.0055788	0.00531915	0	0	0.0241692	0.03003	0.00892857	0	0	0.0195122	0	0	0	0	0	0.0070922	0.0149254	0.00568182	0	0	0	0.0195122	0.00215983	0	0.00294118	0	0	0	0	0	0.002	0
Event:969	0	0	0.0232558	0.0139373	0.0360111	0	0	0	0	0.0824742	0.0136986	0	0	0	0	0.125	0	0.0278884	0	0	0	0.0229008	0.0222222	0.0229008	0	0	0.990654	0	0.005	0	0	0	0.116162	0.0149573	0.00307692	0	0	0	0.990654	0.00387597	0	0	0	0	0	0	0	0.0136986	0
Event:968	0	0.016129	0	0	0	0	0	0	0	0	0	0	0	0	0	0	0	0	0.0119048	0.0526316	0	0.0222222	0.0416667	0.0697674	0.666667	0.636364	0	0.666667	0	0	0	0	0	0.00259067	0.00421941	0	0	0	0	0	0	0	0	0	0	0	0	0	0
Event:970	0	0	0.0230415	0.0138408	0.0358127	0	0	0	0	0.0816327	0.0136054	0	0	0	0	0.124183	0	0.0277778	0	0	0	0.030303	0.0294118	0.0225564	0	0	0.972477	0	0.0049505	0	0	0	0.115	0.0127389	0.0030581	0	0	0	0.972477	0.00384615	0	0	0	0	0	0	0	0.0136054	0
Event:1453	0	0	0	0	0	0	0	0	0	0.00917431	0.015544	0	0	0	0	0	0	0	0	0	0	0	0	0	0	0	0	0	0	0	0	0	0	0.0026738	0	0	0	0	0	0	0	0	0	0	0	0	0	0.015544	0
Event:1562	0	0	0.0021645	0.00187617	0.00162338	0	0	0	0	0.0156951	0.011257	0	0	0	0	0.00171233	0	0.0160643	0	0	0	0	0	0	0	0	0	0	0	0	0	0	0.0265487	0	0.00352734	0.00271003	0	0	0	0.0100604	0	0	0	0	0	0	0	0.011257	0
Event:967	0	0.0163934	0	0	0	0	0	0	0	0	0	0	0	0	0	0	0	0	0.0120482	0.0555556	0	0.0227273	0.0425532	0.0714286	0.7	0.666667	0	0.7	0	0	0	0	0	0	0.00423729	0	0	0	0	0	0	0	0	0	0	0	0	0	0
Event:1538	0.0163934	0.0137615	0.00694444	0.019774	0.0422535	0.00316456	0	0	0	0.00719424	0.054755	0	0.00458716	0.00341297	0	0.0248756	0	0.0120898	0.0125	0	0	0.00990099	0.00970874	0.00492611	0	0	0.0216606	0	0.011194	0	0	0	0	0.00368324	0.0127877	0	0	0	0.0216606	0.00611621	0.00546448	0	0	0	0	0	0	0.054755	0
Event:1563	0.00694444	0	0	0.00389105	0.00589971	0	0.00653595	0.00653595	0	0.10625	0.0478088	0	0.00869565	0	0	0	0	0.004158	0	0	0	0	0	0	0	0	0	0	0.0243902	0.00840336	0	0	0.032967	0	0	0	0	0	0	0.00444444	0	0.00980392	0	0	0	0	0	0.0478088	0
Event:649	0	0	0.0117647	0.0125	0.00617284	0	0	0	0	0.00621118	0.00404858	0	0	0	0.030303	0.0103093	0	0.0107991	0	0.0169492	0.0135135	0.211268	0.2	0.0117647	0	0	0.0377358	0	0	0	0	0	0.00581395	0.0118483	0	0	0	0	0.0377358	0	0	0	0	0.030303	0	0	0	0.00404858	0
Event:647	0	0	0	0.005	0.0070922	0	0	0	0	0	0.00487805	0	0	0	0.0833333	0	0	0	0	0.0588235	0.03125	0.1	0.0909091	0.0232558	0	0	0	0	0	0	0	0	0	0.00522193	0	0	0	0	0	0	0	0	0	0.0833333	0	0	0	0.00487805	0
Event:648	0.00790514	0	0.0607143	0.0544413	0.116337	0.00309598	0.00380228	0.00380228	0	0	0.00810811	0	0	0.00668896	0.0104712	0.0716113	0	0.0551601	0	0.00543478	0.00502513	0.0193237	0.0189573	0.00956938	0	0	0.0661765	0	0	0	0	0	0.0101695	0.00363636	0.00248756	0	0	0	0.0661765	0.0120482	0	0	0	0.0104712	0	0	0	0.00810811	0
Event:640	0	0	0	0.00473934	0.00682594	0	0	0	0	0.00769231	0.00462963	0	0	0	0.0571429	0.00381679	0	0	0	0.0357143	0.0232558	0.375	0.340909	0.0185185	0	0	0.0229008	0	0	0	0	0	0.0070922	0.0127877	0	0	0	0	0.0229008	0	0	0	0	0.0571429	0	0	0	0.00462963	0
Event:660	0	0	0.00704225	0.00469484	0	0	0	0	0	0.00757576	0	0	0	0	0	0.0153257	0	0	0	0.0333333	0	0.83871	0.967742	0.117647	0.0222222	0.0217391	0.0225564	0.0222222	0	0	0	0	0.00699301	0.00759494	0	0	0	0	0.0225564	0.00552486	0	0	0	0	0	0	0	0	0
Event:659	0.00537634	0.0126582	0.0223214	0.0344828	0.0240642	0	0	0	0	0.00458716	0.026936	0	0.0128205	0.0130435	0	0.0203488	0	0.00382409	0.0111111	0.00862069	0	0.028777	0.057554	0.0592593	0.00763359	0.00757576	0.00452489	0.00763359	0.00961538	0	0	0	0.00436681	0.0297872	0.0213415	0.00740741	0	0	0.00452489	0.0151515	0.00819672	0	0	0	0	0	0	0.026936	0
Event:654	0.010989	0	0.0075188	0.00490196	0.00348432	0	0	0	0	0	0.00478469	0	0	0	0	0.00787402	0	0.002331	0	0.047619	0	0.0212766	0.106383	0.116279	0.0277778	0.027027	0	0.0277778	0	0	0	0	0	0	0	0	0	0	0	0.00581395	0	0	0	0	0	0	0	0.00478469	0
Event:661	0.0284091	0	0.0229358	0.0388693	0.00265957	0	0.00529101	0.00529101	0	0.00471698	0.0033557	0	0	0.00442478	0	0.0147059	0	0.00581395	0	0.00909091	0	0.0378788	0.0681818	0.0378788	0.008	0.00793651	0.0188679	0.008	0	0	0.00862069	0	0	0.0127119	0.00611621	0	0	0	0.0188679	0.0194553	0	0	0	0	0	0	0	0.0033557	0
Event:657	0	0	0.00704225	0.00469484	0	0	0	0	0	0.00757576	0	0	0	0	0	0.0153257	0	0	0	0.0333333	0	0.83871	0.967742	0.117647	0.0222222	0.0217391	0.0225564	0.0222222	0	0	0	0	0.00699301	0.00759494	0	0	0	0	0.0225564	0.00552486	0	0	0	0	0	0	0	0	0
Event:540	0	0	0.00704225	0.00469484	0	0	0	0	0	0.00757576	0	0	0	0	0	0.0153257	0	0	0	0.0333333	0	0.83871	0.967742	0.117647	0.0222222	0.0217391	0.0225564	0.0222222	0	0	0	0	0.00699301	0.00759494	0	0	0	0	0.0225564	0.00552486	0	0	0	0	0	0	0	0	0
Event:662	0.00892857	0.0117647	0	0.00892857	0.00324675	0	0	0	0	0	0	0	0	0.00632911	0	0.00727273	0	0.00222222	0.00934579	0.0238095	0	0.0147059	0.0735294	0.0952381	0.0175439	0.0172414	0	0.0175439	0.00740741	0	0	0	0	0	0	0	0	0	0	0.00518135	0.0208333	0	0	0	0	0	0	0	0
Event:653	0.0104167	0.0144928	0.00724638	0.00961538	0.00342466	0	0	0	0	0	0	0	0	0	0	0.00772201	0	0.00230415	0.010989	0.0384615	0	0.0392157	0.117647	0.962963	0.0243902	0.0238095	0.0232558	0.0243902	0	0	0	0	0.00719424	0.0102564	0	0	0	0	0.0232558	0.0171429	0	0	0	0	0	0	0	0	0
Event:658	0.00537634	0.0126582	0.0223214	0.0344828	0.0240642	0	0	0	0	0.00458716	0.026936	0	0.0128205	0.0130435	0	0.0203488	0	0.00382409	0.0111111	0.00862069	0	0.028777	0.057554	0.0592593	0.00763359	0.00757576	0.00452489	0.00763359	0.00961538	0	0	0	0.00436681	0.0297872	0.0213415	0.00740741	0	0	0.00452489	0.0151515	0.00819672	0	0	0	0	0	0	0.026936	0
Event:1401	0	0	0	0	0	0	0	0	0	0	0	0	0	0	0	0	0	0.00240964	0	0	0	0	0	0	0	0	0	0	0	0	0	0	0	0.00536193	0	0	0	0	0	0	0	0	0	0	0	0	0	0	0
Event:742	0.0309735	0	0.0377358	0.0328358	0.0362319	0	0	0	0	0.00378788	0.00285714	0	0	0.0182482	0	0.0338542	0	0.0160142	0.00440529	0	0	0.016129	0.0157895	0.016129	0	0	0.0229008	0	0	0	0	0	0.0147059	0.00189036	0.00793651	0	0	0	0.0229008	0.0501672	0	0	0	0	0	0	0	0.00285714	0
Event:1409	0.0461538	0	0.0409357	0.0550847	0.0184049	0	0	0	0	0	0.0119522	0	0	0.00552486	0	0.0238908	0	0.010661	0.00769231	0	0	0.010989	0.0105263	0	0	0	0.0363636	0	0.00632911	0	0	0	0	0	0.0327273	0	0	0	0.0363636	0.00462963	0	0	0	0	0	0	0	0.0119522	0
Event:1183	0.012987	0	0.0409639	0.0414079	0.0892193	0	0.00503778	0.00503778	0	0	0.00594059	0	0	0.00460829	0	0.0613027	0	0.0505051	0.00260417	0	0	0	0	0.00289855	0	0	0.044226	0	0	0	0	0	0.00697674	0	0.0112782	0.00892857	0	0	0.044226	0.00856531	0	0	0	0	0	0	0	0.00594059	0
Event:1407	0	0	0	0	0	0	0	0	0	0.0310078	0.00458716	0	0	0	0	0	0	0	0	0	0	0	0	0	0	0	0	0	0	0	0	0	0.0285714	0	0	0	0	0	0	0	0	0	0	0	0	0	0	0.00458716	0
Event:1058	0	0.011236	0.00632911	0.0132159	0.00967742	0	0.0413223	0.0413223	0	0.137405	0.012931	0	0.0114943	0	0	0.0144404	0	0.00441501	0.00900901	0	0	0	0.0131579	0.0138889	0	0	0	0	0	0.010989	0	0	0.00628931	0.00242131	0.00378788	0	0	0	0	0.00507614	0	0.0135135	0.0217391	0	0	0	0	0.012931	0
Event:52	0.00473934	0	0.00395257	0.028481	0.00492611	0	0	0	0	0.00826446	0	0	0	0	0	0.0444444	0	0.00548446	0	0	0	0	0	0.0181818	0	0	0.0600858	0	0	0	0	0	0.0365854	0.0324544	0.00278552	0	0	0	0.0600858	0	0	0	0	0	0	0	0	0	0
Event:807	0.012605	0	0.0035461	0.00854701	0.0162791	0	0.0504202	0.0504202	0.0115607	0.0340909	0.0112676	0	0	0	0.0287356	0.00247525	0	0.0087108	0	0.00588235	0.0163934	0.00510204	0.005	0.0102564	0.00540541	0.00537634	0	0.00540541	0.00763359	0.00934579	0.0114286	0	0.0179211	0.0018622	0.0263852	0.0382514	0	0	0	0.00311526	0	0.0101523	0.00588235	0.0287356	0	0	0	0.0112676	0
Event:1083	0	0	0	0	0	0	0	0	0	0	0.00970874	0	0	0	0	0	0	0	0	0	0	0	0	0	0	0	0	0	0	0	0	0	0	0.0104439	0	0	0	0	0	0	0	0	0	0	0	0	0	0.00970874	0
Event:1319	0	0	0	0	0	0	0	0	0	0.00938967	0	0	0	0	0	0	0	0.00192308	0	0	0.0940171	0	0	0	0	0	0	0	0	0	0	0	0.0414747	0.0503282	0	0	0	0	0	0	0	0	0	0	0	0	0	0	0
Event:1347	0	0	0	0	0	0	0	0	0	0.00806452	0.0047619	0	0	0	0	0	0	0.004662	0	0	0	0	0	0	0	0	0	0	0	0	0	0	0	0.031746	0	0	0	0	0	0	0	0	0	0	0	0	0	0.0047619	0
Event:1318	0.00564972	0	0	0.00344828	0.00268097	0	0	0	0	0.0714286	0.0571429	0	0	0	0	0	0	0.00194175	0	0	0	0	0	0	0	0	0.00471698	0	0	0.00657895	0	0	0.0676329	0.0021097	0	0	0	0	0.00471698	0	0	0	0	0	0	0	0	0.0571429	0
Event:1414	0	0	0	0	0.00276243	0	0	0	0	0.0529101	0.00706714	0	0	0	0	0.0408805	0	0	0	0	0.0980392	0	0	0	0	0	0.0575916	0	0.0106383	0.0070922	0	0	0.05	0.0617849	0.00638978	0	0	0	0.0575916	0	0	0	0	0	0	0	0	0.00706714	0
Event:819	0	0	0	0	0	0	0	0	0	0	0	0	0	0.00714286	0	0	0	0	0	0	0	0	0	0	0	0	0	0	0	0	0	0	0	0.00512821	0	0	0	0	0	0	0	0	0	0	0	0	0	0	0
Event:1416	0	0	0	0	0	0	0	0	0	0.00546448	0	0	0	0	0	0	0	0.00204499	0	0	0.0104167	0	0	0	0	0	0	0	0	0	0	0	0.037234	0.00898876	0	0	0	0	0	0	0	0	0	0	0	0	0	0	0
Event:1323	0	0	0	0	0	0	0	0	0	0	0	0	0	0	0	0	0	0	0	0	0	0	0	0	0	0	0	0	0	0	0	0	0	0.00533333	0	0	0	0	0	0	0	0	0	0	0	0	0	0	0
Event:477	0	0	0	0	0.0035461	0	0.0212766	0.0212766	0	0.00847458	0.00490196	0	0	0	0	0	0	0	0	0	0	0	0	0	0	0	0	0	0.00917431	0.0333333	0.352941	0	0	0	0	0	0	0	0	0	0	0	0	0	0	0	0	0.00490196	0
Event:861	0	0	0	0	0.0035461	0	0.0212766	0.0212766	0	0.00847458	0.00490196	0	0	0	0	0	0	0	0	0	0	0	0	0	0	0	0	0	0.00917431	0.0333333	0.352941	0	0	0	0	0	0	0	0	0	0	0	0	0	0	0	0	0.00490196	0
Event:1072	0	0	0.0222222	0.013468	0.0350404	0	0	0	0	0.0784314	0.013245	0	0	0	0	0.121019	0	0.0273438	0	0	0	0.0285714	0.0277778	0.0212766	0	0	0.87395	0	0.0047619	0	0	0	0.110577	0.0125261	0.00298507	0	0	0	0.87395	0.00373134	0	0.00689655	0	0	0	0	0	0.013245	0
Event:166	0.00440529	0	0.011236	0.0118694	0.0341463	0	0	0	0	0.023622	0.0236686	0	0	0.00735294	0	0.0710383	0	0.00891266	0	0	0	0.00546448	0.00534759	0.0222222	0	0	0.195455	0	0	0	0	0	0.0669291	0.0253906	0.0107527	0	0	0	0.195455	0.00651466	0	0	0	0	0	0	0	0.0236686	0
Event:168	0.0128205	0	0	0.0052356	0.00364964	0	0	0	0	0	0.00510204	0	0	0.00806452	0	0	0	0	0	0	0	0	0	0	0	0	0	0	0	0	0	0	0	0	0	0	0	0	0	0	0	0	0	0	0	0	0	0.00510204	0
Event:805	0	0	0	0	0	0	0.0116279	0.0116279	0	0.00917431	0	0	0	0	0	0	0	0	0	0	0	0	0	0	0	0	0	0	0	0.0192308	0.0769231	0	0	0	0	0	0	0	0	0	0	0	0.142857	0	0	0	0	0	0
Event:860	0.00657895	0	0.0103627	0.027027	0.0264706	0	0.0945946	0.0945946	0	0.010929	0.0037037	0	0	0	0	0.00634921	0	0	0	0	0	0	0	0	0.0103093	0.0206186	0	0.0103093	0	0.174312	0.0113636	0	0	0.00446429	0	0	0	0	0	0	0	0	0	0	0	0	0	0.0037037	0
Event:179	0	0	0	0.00384615	0.00879765	0	0.129496	0.129496	0	0	0.00757576	0	0.017094	0	0	0	0	0	0	0	0	0	0	0	0	0	0	0	0.0754717	0.597403	0.0120482	0	0	0	0.00338983	0	0	0	0	0	0	0	0	0	0	0	0	0.00757576	0
Event:1404	0	0	0	0	0	0	0	0	0	0	0.037037	0	0	0	0	0	0	0	0	0	0	0	0	0	0	0	0	0	0	0	0	0	0	0	0	0	0	0	0	0	0	0	0	0	0	0	0	0.037037	0
Event:1406	0	0	0	0	0	0	0	0	0	0	0	0	0	0	0	0	0	0.00239808	0	0	0	0	0	0	0	0	0	0	0	0	0	0	0	0	0	0	0	0	0	0	0	0	0	0	0	0	0	0	0
Event:618	0	0	0.0125899	0.00475436	0.0242857	0	0.00189036	0.00189036	0	0.0297952	0.0142857	0	0	0.0071048	0	0.0653188	0	0.0058548	0	0	0.0174672	0	0	0.0105932	0	0	0.0630975	0	0.00369004	0.0020202	0	0	0.0348624	0.0777339	0.010574	0.00642398	0	0	0.0630975	0.00333333	0	0	0	0	0	0	0	0.0142857	0
Event:1330	0	0	0.00571429	0.0164609	0.00609756	0	0	0	0	0.0184049	0.0285714	0	0	0	0	0.003367	0	0.00212314	0	0	0	0	0	0	0	0	0.011976	0	0	0	0	0	0.0172414	0.023753	0.0143885	0.0375	0	0	0.011976	0	0	0.010989	0	0	0	0	0	0.0285714	0
Event:193	0	0.037037	0	0.015544	0.00722022	0	0	0	0	0	0.005	0	0.0188679	0	0	0	0	0	0.0263158	0	0	0	0	0	0	0	0	0	0	0	0	0	0	0	0	0	0	0	0	0	0	0	0	0	0	0	0	0.005	0
Event:1045	0.00595238	0.0923077	0.0047619	0.00714286	0.00274725	0	0.00564972	0.00564972	0	0.135593	0.0286738	0	0.09375	0	0	0.0846906	0	0	0.0789474	0.0102041	0	0.0504202	0.0840336	0.059322	0.151515	0.161616	0	0.151515	0	0	0	0	0	0	0.00316456	0	0	0	0	0	0.0294118	0	0	0	0	0	0	0.0286738	0
Event:1324	0	0	0	0	0	0	0	0	0	0.00793651	0.00471698	0	0	0	0	0	0	0.00231481	0	0	0	0	0	0	0	0	0	0	0	0	0	0	0	0.0343008	0	0	0	0	0	0	0	0	0	0	0	0	0	0.00471698	0
Event:231	0.0175439	0.00684932	0.00934579	0.00701754	0.0511364	0	0.776699	0.776699	0.00934579	0.0248756	0.0174216	0	0.00694444	0	0	0.0368098	0	0.00589391	0.00595238	0	0	0.00775194	0.0075188	0.015625	0	0	0	0	0.0154639	0.137405	0.0185185	0	0.00462963	0	0.0125786	0.00819672	0	0	0	0.0119048	0	0	0	0	0	0	0	0.0174216	0
Event:232	0.00613497	0.00735294	0.00980392	0.00362319	0.0526316	0	0.860215	0.860215	0.0103093	0.0208333	0.0107527	0	0.00746269	0	0	0.0282132	0	0.004	0.00632911	0	0	0	0	0	0	0	0	0	0.0163043	0.139344	0.0204082	0	0	0	0.012987	0.00892857	0	0	0	0.00409836	0	0	0	0	0	0	0	0.0107527	0
Event:233	0.00613497	0.00735294	0.00980392	0.00362319	0.0526316	0	0.860215	0.860215	0.0103093	0.0208333	0.0107527	0	0.00746269	0	0	0.0282132	0	0.004	0.00632911	0	0	0	0	0	0	0	0	0	0.0163043	0.139344	0.0204082	0	0	0	0.012987	0.00892857	0	0	0	0.00409836	0	0	0	0	0	0	0	0.0107527	0
Event:858	0.021978	0	0.00746269	0	0.0104895	0	0.02	0.02	0	0.0162602	0.0047619	0	0	0	0	0.00390625	0	0.00232558	0	0	0	0	0	0	0	0	0	0	0	0	0	0	0	0	0.00416667	0	0	0	0	0.00578035	0.0357143	0	0	0	0	0	0	0.0047619	0
Event:749	0	0	0	0	0	0	0	0	0	0	0	0	0	0	0	0	0	0	0	0	0	0.0540541	0.0487805	0	0	0	0.0172414	0	0	0	0	0	0	0.00529101	0	0	0	0	0.0172414	0	0	0	0	0	0	0	0	0	0
Event:747	0.0100503	0	0.0657895	0.0295082	0.0700809	0	0	0	0	0.00431034	0.0126984	0	0	0.0164609	0	0.0863095	0.00662252	0.0405405	0	0	0	0.00641026	0.00625	0.00641026	0	0	0.0825688	0	0	0	0	0	0.0166667	0.0184049	0	0	0	0	0.0825688	0.0143885	0	0.00632911	0	0	0	0	0	0.0126984	0
Event:825	0.00757576	0	0.00574713	0.00408163	0.0249221	0	0	0	0	0.0645161	0	0	0	0	0	0.0569395	0	0.00426439	0	0	0	0.0113636	0.0108696	0	0	0	0.05	0	0	0	0	0	0.0292398	0.00938967	0.00357143	0	0	0	0.05	0.00469484	0	0	0	0	0	0	0	0	0
Event:820	0	0	0	0	0.00364964	0	0	0	0	0.00909091	0	0	0	0	0	0.00413223	0	0.00240385	0	0	0	0	0	0	0	0	0	0	0	0	0	0	0	0.00266667	0.00442478	0	0	0	0	0.00628931	0	0	0	0	0	0	0	0	0
Event:1317	0	0	0.00813008	0.00515464	0.00361011	0	0	0	0	0	0.00502513	0	0.0192308	0	0	0	0	0.00478469	0	0	0	0	0	0	0	0	0	0	0	0	0	0	0	0	0	0	0	0	0	0	0	0	0	0	0	0	0	0.00502513	0
Event:585	0.00578035	0	0	0.0034965	0.00271003	0	0	0	0	0.0351759	0.057971	0	0	0	0	0	0	0.00195695	0	0	0	0	0	0	0	0	0.00480769	0	0	0.00675676	0	0	0.0333333	0.00212766	0	0	0	0	0.00480769	0	0	0	0	0	0	0	0	0.057971	0
Event:821	0.0101523	0	0.0524017	0.029703	0.0313316	0	0.00483092	0.00483092	0	0.059633	0.0602007	0	0	0.00409836	0	0.034188	0	0.0228571	0	0	0	0	0	0	0	0	0.0353982	0	0	0.00578035	0	0	0.0803571	0.0020202	0	0	0	0	0.0353982	0	0	0.00641026	0	0	0	0	0	0.0602007	0
Event:1325	0	0	0	0.00353357	0.00273224	0	0	0	0	0.0049505	0.00347222	0	0	0.00462963	0	0.00903614	0	0.0019685	0.00606061	0	0	0	0	0	0	0	0	0	0	0	0	0	0.00943396	0.00862069	0	0.0169492	0	0	0	0	0	0	0	0	0	0	0	0.00347222	0
Event:808	0	0	0	0.00531915	0	0	0	0	0	0	0	0	0	0	0	0	0	0	0	0.2	0	0.0322581	0.16129	0.185185	0.05	0.047619	0	0.05	0	0	0	0	0	0	0	0	0	0	0	0	0	0	0	0	0	0	0	0	0
Event:743	0.027027	0	0.037037	0.0326975	0.033557	0	0	0	0	0.003367	0.0052356	0	0	0.0196078	0	0.0336538	0.00462963	0.0151261	0.00384615	0	0.0047619	0.0136986	0.0134529	0.0136986	0	0	0.0238095	0	0.00696864	0	0	0	0.0131148	0.010772	0.0097561	0	0	0	0.0238095	0.0451807	0	0	0	0	0	0	0	0.0052356	0
Event:1482	0.00584795	0.00694444	0.00469484	0	0.0454545	0	0.0111732	0.0111732	0	0.00492611	0.00346021	0	0	0	0	0.0120482	0	0.00591716	0.0121212	0	0	0	0	0.00787402	0	0	0.0197044	0	0.00515464	0	0	0	0	0	0	0	0	0	0.0197044	0.0242915	0	0	0	0	0	0	0	0.00346021	0
Event:944	0.0211765	0	0.0214592	0.00736648	0.016129	0.00199203	0.00226244	0.00226244	0.0027248	0.0196937	0.00546448	0	0	0	0	0.0204778	0.00260417	0.0171278	0.00233645	0	0	0	0	0	0	0	0.00860215	0	0	0.00245098	0	0	0.0105932	0.0138696	0.00344828	0.0026178	0	0	0.00860215	0.149554	0	0.00255754	0	0	0	0	0	0.00546448	0
Event:1686	0.00649351	0	0.0260417	0.00374532	0.0668693	0	0.0314465	0.0314465	0.0113636	0.00537634	0.0111111	0	0	0	0	0.0257235	0	0.00817996	0.0135135	0	0	0	0	0	0	0	0.0106383	0	0	0	0	0	0	0.00668151	0.00331126	0	0	0	0.0106383	0.026087	0	0	0	0	0	0	0	0.0111111	0
Event:652	0.00943396	0.0126582	0.00675676	0.0138249	0.01	0	0	0	0	0	0.00446429	0	0	0	0	0.00743494	0	0.00225225	0.00990099	0.0277778	0.0196078	0.0677966	0.135593	0.702703	0.0196078	0.0192308	0.0215827	0.0196078	0	0	0	0	0.00671141	0.0150754	0	0	0	0	0.0215827	0.0162162	0	0	0	0	0	0	0	0.00446429	0
Event:1260	0.0097561	0.00558659	0	0.0191083	0.0176768	0	0.00465116	0.00465116	0	0	0.0124611	0	0.00564972	0.00396825	0	0.00815217	0	0.00183824	0.00497512	0	0	0	0	0.00617284	0	0	0	0	0.0132159	0.0111111	0	0	0	0.00598802	0.0142857	0.0196078	0	0	0	0.00699301	0.00704225	0	0	0	0	0	0	0.0124611	0
Event:721	0	0	0.003861	0.00914634	0.00242131	0	0	0	0	0	0	0	0	0.00380228	0	0.010582	0	0.00361011	0	0	0	0	0	0	0	0	0	0	0	0	0	0	0	0.00194553	0.00273973	0	0	0	0	0	0	0	0	0	0	0	0	0	0
Event:958	0.00617284	0.00740741	0.00490196	0.00729927	0.0257143	0	0	0	0	0.140351	0.0255474	0	0	0	0	0.108475	0	0.0060241	0.00636943	0	0	0.00847458	0.00819672	0.00847458	0	0	0.157895	0	0.00540541	0	0	0	0.177143	0.010989	0	0.0181818	0	0	0.157895	0.00411523	0	0	0	0	0	0	0	0.0255474	0
Event:1672	0	0	0	0.0044843	0	0	0	0	0	0	0	0	0	0	0	0.00364964	0	0.00447427	0	0	0	0	0	0	0	0	0	0	0	0	0	0	0	0.0124069	0.0077821	0	0	0	0	0	0	0	0	0	0	0	0	0	0
Event:1536	0	0	0.0104712	0.0232558	0.0057971	0	0	0	0	0.0110497	0	0	0	0.0260417	0	0.00961538	0.00990099	0.00617284	0.0138889	0	0	0	0	0	0	0	0.0333333	0	0	0	0	0	0.026455	0.0205011	0.0239726	0	0	0	0.0333333	0	0	0	0	0	0	0	0	0	0
Event:898	0	0	0.00342466	0.00275482	0.00224215	0	0	0	0	0	0	0	0	0.00677966	0	0.00241546	0.00497512	0.0207972	0.00819672	0	0	0	0	0	0	0	0	0	0	0	0	0	0.00341297	0.00182815	0.00251256	0.00502513	0	0	0	0.00302115	0	0	0	0	0	0	0	0	0
Event:169	0.000326264	0	0.00882353	0.0149521	0.00957243	0.000322633	0.00359536	0.00359536	0.000329815	0.00966421	0.0154346	0	0.000655845	0.00586128	0.000164772	0.0125442	0	0.0300907	0.00163479	0	0.00197857	0.00115113	0.00115037	0.000986518	0.00115321	0.00115302	0.00850368	0.00115321	0.00342354	0.00164015	0	0	0.00981194	0.0448562	0.0107838	0.0024728	0	0.000164989	0.00850368	0.00161212	0	0.000164231	0	0.000164772	0	0	0	0.0154346	0
Event:720	0	0	0.00340716	0.00763359	0.00405405	0	0	0	0	0	0.00150602	0	0	0.00168919	0	0.00282087	0	0.00340136	0	0	0	0.00399202	0.0039604	0	0	0	0.00172117	0	0.00175747	0	0	0	0.00169779	0	0.00724638	0.00608519	0	0	0.00172117	0.0015949	0	0	0	0	0	0	0	0.00150602	0.00210084
Event:178	0	0.00740741	0	0.00363636	0.0466472	0	0.00584795	0.00584795	0	0	0.0107914	0	0.0075188	0	0	0.00306748	0	0.002	0.00636943	0	0	0.00847458	0.00819672	0.00847458	0	0	0	0	0.0163934	0.0147059	0	0	0	0	0	0	0	0	0	0	0.0102041	0	0	0	0	0	0	0.0107914	0
Event:1681	0.00854701	0	0.0126582	0.00873362	0	0	0	0	0	0	0	0	0	0	0	0	0	0	0	0	0	0	0	0	0	0	0	0	0	0	0	0	0	0.00728155	0	0	0	0	0	0.00505051	0	0	0	0	0.0212766	0	0	0	0
Event:1682	0.0238095	0	0	0.00505051	0	0	0	0	0	0	0	0	0	0	0	0	0	0	0	0	0	0	0	0	0	0	0	0	0	0	0	0	0	0	0.00429185	0	0	0	0	0	0	0.0232558	0	0	0	0	0	0	0
Event:1537	0	0	0	0.00429185	0	0.00529101	0	0	0	0	0.00843882	0	0	0	0	0	0	0.00218341	0	0	0	0	0	0	0	0	0	0	0	0	0	0	0	0	0	0	0	0	0	0	0	0	0	0	0	0	0	0.00843882	0
Event:1581	0	0	0	0	0	0	0	0	0	0	0.00490196	0	0	0	0	0	0	0	0	0	0	0	0	0	0	0	0	0	0	0	0	0	0	0	0.017316	0.0909091	0	0	0	0	0	0	0	0	0	0	0	0.00490196	0.0625
Event:831	0	0	0.00342466	0.00275482	0.00224215	0	0	0	0	0	0	0	0	0.00677966	0	0.00241546	0.00497512	0.0207972	0.00819672	0	0	0	0	0	0	0	0	0	0	0	0	0	0.00341297	0.00182815	0.00251256	0.00502513	0	0	0	0.00302115	0	0	0	0	0	0	0	0	0
Event:1461	0.00398406	0	0	0	0.00223714	0	0.00384615	0.00384615	0	0	0.00271003	0	0	0.0136054	0	0.00240964	0	0.00511073	0	0	0	0	0	0	0	0	0.0034965	0	0	0	0	0	0	0	0	0	0	0	0.0034965	0.125	0	0	0	0	0	0	0	0.00271003	0
Event:1286	0	0	0	0	0	0	0	0	0	0	0.0721154	0	0.0704225	0	0	0.0803213	0	0	0	0	0	0.0166667	0.015625	0	0	0	0	0	0	0	0	0	0	0	0	0	0	0	0	0	0	0	0	0	0	0	0	0.0721154	0
Event:131	0.0218978	0	0.0282486	0.0675105	0.0599369	0	0.0347222	0.0347222	0	0	0.0117647	0	0	0.00540541	0	0.00996678	0	0.0235546	0	0	0	0	0	0	0	0	0.00574713	0	0.0794702	0.00877193	0	0	0.0110497	0.00691244	0	0	0	0	0.00574713	0.00454545	0	0.0315789	0	0	0	0	0	0.0117647	0
Event:1483	0.0103627	0.00598802	0	0.0198675	0.0182292	0	0.00492611	0.00492611	0	0	0.012945	0	0.00606061	0.00416667	0	0.00842697	0	0.0018797	0.00529101	0	0	0	0	0.00666667	0	0	0	0	0.0139535	0.0119048	0	0	0	0.00408163	0.0058651	0	0	0	0	0.00729927	0.00769231	0	0	0	0	0	0	0.012945	0
Event:1703	0.00591716	0	0.00473934	0.00711744	0.00273973	0	0	0	0	0.01	0	0	0	0	0	0.0151976	0	0.00395257	0.00609756	0	0	0	0	0.0327869	0	0	0.0512821	0	0	0	0	0	0.0191388	0.0331858	0.00315457	0	0	0	0.0512821	0	0	0	0	0	0	0	0.010101	0	0
Event:1539	0.00207039	0	0.00573614	0.0240137	0.00591716	0	0	0	0	0.00389105	0.0100671	0	0	0.0056926	0	0.00777605	0	0.0352645	0.00419287	0	0.00233645	0	0	0.0022779	0	0	0.0019305	0	0.00197628	0	0	0	0.00957854	0.00385604	0.00476948	0.00697674	0	0	0.0019305	0.00177305	0	0	0	0	0	0	0	0.0100671	0
Event:1738	0	0	0.0113208	0.0210843	0.0023753	0	0	0	0	0.0117647	0.0177515	0	0	0	0	0.00515464	0	0.264574	0.00454545	0	0	0	0	0	0	0	0.00384615	0	0.00403226	0	0	0	0	0.00770713	0.00268097	0.00574713	0	0	0.00384615	0	0	0	0	0	0	0	0	0.0177515	0
Event:1650	0.0465116	0	0.0230415	0.0427046	0.0162162	0	0	0	0	0	0.0205479	0	0	0.00444444	0	0.00291545	0	0.0077821	0	0	0	0	0	0.00740741	0	0	0	0	0	0	0	0	0.0045045	0	0.0186335	0	0	0	0	0.00384615	0	0	0	0	0	0	0	0.0205479	0
Event:1714	0	0	0.00791557	0.0225734	0.0209524	0	0	0	0	0.00269542	0	0	0	0.0025974	0	0	0	0.07109	0	0	0	0	0	0	0	0	0.0026738	0	0	0.00318471	0	0	0.0026178	0.00791139	0.00618557	0	0	0	0.0026738	0.169444	0	0	0	0	0	0	0	0	0
Event:1559	0.013245	0	0.00515464	0.0152672	0.00287356	0	0	0	0	0	0	0	0	0	0	0.00634921	0.00970874	0.00408998	0.00680272	0	0	0	0	0	0	0	0.0107527	0	0	0	0	0	0	0.00446429	0.00333333	0	0	0	0.0107527	0	0	0	0	0	0	0	0	0	0
Event:1131	0	0	0	0.0173913	0	0	0	0	0	0	0	0	0	0	0	0	0	0.02	0	0	0	0	0	0	0	0	0	0	0	0	0	0	0	0.00966184	0.0346154	0.0144928	0.02	0	0	0	0	0	0	0	0	0	0	0	0
Event:1130	0	0	0	0.0104712	0.00729927	0	0	0	0	0	0	0	0	0	0	0.00411523	0	0	0	0	0	0	0	0	0	0	0	0	0	0	0	0	0	0	0.00884956	0	0	0	0	0	0	0	0	0	0	0	0	0	0
Event:1528	0.00671141	0	0.0105263	0.0233463	0.0236686	0	0.152174	0.152174	0	0.0111111	0.00374532	0	0.00833333	0	0	0.00641026	0	0	0	0	0	0	0	0	0.0106383	0.0212766	0	0.0106383	0.0176471	0.25	0.0117647	0	0	0.00449438	0.00675676	0.0206186	0	0	0	0	0	0	0	0	0	0	0	0.00374532	0
Event:240	0.0280374	0	0.0133333	0.0136364	0	0	0	0	0	0	0	0	0	0.00645161	0	0.003663	0	0	0	0	0	0.0645161	0.09375	0.03125	0	0	0.013986	0	0	0	0	0	0	0.00493827	0	0	0	0	0.013986	0	0	0	0	0	0	0	0	0	0
Event:1442	0	0	0	0.00442478	0.0130719	0	0.0165289	0.0165289	0.0212766	0	0	0	0	0	0	0.00361011	0	0.0157303	0.0283019	0	0	0	0	0	0	0	0.00675676	0	0	0	0	0	0.0328947	0.00488998	0.0155039	0.0327869	0	0	0.00675676	0	0	0	0	0	0	0	0	0	0
Event:118	0.00684932	0.0909091	0.00531915	0.0116732	0.00292398	0	0	0	0	0	0	0	0	0	0	0.00322581	0	0.0452586	0.0757576	0	0	0	0	0	0	0	0	0	0.00591716	0	0	0	0.00529101	0	0.00682594	0	0	0	0	0	0	0.0714286	0	0	0	0	0	0	0
Event:856	0.0258752	0	0.0832073	0.0479361	0.0622711	0	0.016369	0.016369	0	0.0246734	0.0503979	0	0.0078125	0.0041841	0	0.170391	0.00160256	0.0652632	0.0029985	0	0	0.0128617	0.0127796	0.011236	0	0	0.0890937	0	0.00143678	0	0	0	0.0316547	0.0210305	0.0249377	0	0	0	0.0890937	0.0244233	0	0.00158479	0	0	0	0	0	0.0503979	0
Event:347	0.00689655	0.00546875	0.0241692	0.0214746	0.0552061	0.00217391	0.0106952	0.0106952	0.000801925	0.0166163	0.0302158	0	0.00469116	0.00591716	0	0.0474841	0.00158353	0.0331457	0.00614912	0	0	0.00474684	0.00473186	0.0023678	0.000794913	0.00158983	0.0135237	0.000794913	0.0182788	0.0086072	0.00240577	0.000804505	0.0111773	0.00813517	0.011065	0.00397456	0	0	0.0135237	0.00431965	0	0.0111288	0	0	0.000804505	0.000804505	0	0.0302158	0
Event:839	0	0	0	0	0	0.0479705	0	0	0	0	0	0	0	0.00384615	0	0	0	0	0	0	0	0	0	0.00588235	0	0	0	0	0	0	0	0	0	0.00195695	0	0	0	0	0	0	0	0	0	0	0	0	0	0	0
Event:373	0.0112994	0	0.0087108	0.00463679	0.0124309	0	0.00183486	0.00183486	0	0	0.00152905	0	0	0.0121528	0	0.011544	0.00411523	0.00690449	0	0	0	0.00203252	0.00201613	0.00612245	0	0	0.00350877	0	0.00178891	0	0	0	0.00172712	0	0.00439883	0	0	0	0.00350877	0.119565	0	0	0	0	0	0	0	0.00152905	0
Event:1668	0	0	0.0213904	0.0355731	0.00877193	0	0	0	0	0.0111732	0.0037594	0	0	0.0103627	0	0.00643087	0	0.0274262	0.0212766	0	0.0107527	0	0	0	0	0	0	0	0	0	0	0	0.0052356	0.0113379	0.0136519	0.0208333	0	0	0	0	0	0	0	0	0	0	0	0.0037594	0
Event:1513	0.0133333	0	0.0375	0.0459559	0.0812604	0.0019084	0.00431965	0.00431965	0	0	0.0034965	0	0	0.00803213	0	0.0562181	0	0.0530504	0.00222222	0	0	0.00243309	0.00240964	0.00243309	0	0	0.0469083	0	0	0	0	0	0.00604839	0	0.0117253	0.00746269	0	0	0.0469083	0.0093985	0	0	0	0	0	0	0	0.0034965	0
Event:682	0	0	0	0.00913242	0.00996678	0	0	0	0	0	0	0	0	0.0198675	0	0.0111524	0	0	0	0	0	0	0	0	0	0	0.00704225	0	0	0	0	0	0	0.00997506	0.00392157	0	0	0	0.00704225	0	0	0	0	0	0	0	0	0	0
Event:494	0.00591716	0	0.00473934	0.00711744	0.00826446	0	0.0112994	0.0112994	0	0.00497512	0.0105263	0.010101	0.00714286	0	0	0.0214067	0	0.00594059	0.00609756	0	0	0	0	0	0	0	0.00490196	0	0	0	0	0	0	0.00430108	0.00632911	0	0	0	0.00490196	0.0161943	0	0	0	0	0	0	0	0.0105263	0
Event:651	0.00460829	0.0268817	0.003861	0.00914634	0.0122249	0	0.0133929	0.0133929	0	0.00401606	0.0120482	0.00680272	0.00531915	0	0.012987	0.0213904	0	0.00542495	0.0289855	0.00680272	0.00617284	0.0235294	0.0409357	0.0357143	0.0251572	0.025	0.00396825	0.0251572	0	0	0	0	0	0.00980392	0.00549451	0	0	0	0.00396825	0.0135593	0.00653595	0	0	0.012987	0	0	0	0.0120482	0
Event:1488	0	0	0	0.00909091	0	0	0	0	0	0	0.0179372	0	0	0	0	0	0	0	0	0	0	0	0	0	0	0	0	0	0.0153846	0	0	0	0	0.00995025	0	0	0	0	0	0	0	0	0	0	0	0	0	0.0179372	0
Event:1290	0	0	0	0.00358423	0	0	0	0	0	0	0.108949	0	0.037594	0	0	0.0643087	0	0.00198413	0	0	0	0.0165289	0.016	0	0	0	0	0	0.00529101	0	0	0	0	0	0.00638978	0	0	0	0	0	0	0	0	0	0	0	0	0.108949	0
Event:1287	0	0	0	0.00355872	0	0	0	0	0	0	0.108108	0	0.037037	0	0	0.0638978	0	0.00197628	0	0	0	0.0162602	0.015748	0	0	0	0	0	0	0	0	0	0	0	0.00634921	0	0	0	0	0	0	0	0	0	0	0	0	0.108108	0
Event:1800	0.00862069	0	0.0192308	0.00877193	0.00320513	0	0	0	0	0	0.0042735	0	0	0	0	0.0107914	0	0.00220264	0	0	0	0	0	0	0	0	0.0201342	0	0	0	0	0	0	0.00729927	0.00760456	0	0	0	0.0201342	0.0102041	0	0	0	0	0	0	0	0.0042735	0
Event:1535	0.00970874	0.0131579	0.00689655	0.00930233	0	0	0	0	0	0	0.00452489	0	0.0135135	0	0	0	0	0.00226757	0.0102041	0	0	0	0	0.0169492	0	0	0.0145985	0	0	0	0	0	0.0137931	0.0126263	0.00398406	0	0	0	0.0145985	0	0	0	0	0	0	0	0	0.00452489	0
Event:1412	0.00632911	0	0.0203046	0.0342205	0.0502959	0	0	0	0	0	0.00727273	0	0	0.0148515	0	0.0157233	0	0.0441176	0.00653595	0	0	0	0	0	0	0	0.0837989	0	0.00552486	0	0	0	0.00497512	0	0.00326797	0	0	0	0.0837989	0.0041841	0	0	0	0	0	0	0	0.00727273	0
Event:1133	0.0035503	0.00736196	0.0324826	0.0355603	0.0215264	0	0.00586854	0.00586854	0.0025641	0.010333	0.0115183	0	0.00122249	0.003367	0	0.0347648	0	0.0514184	0.00837321	0	0	0.00124533	0.00123916	0.00374532	0	0	0.0339578	0	0.00114943	0	0	0	0.0276817	0.0168739	0.0310559	0.00377834	0.001287	0	0.0339578	0.0231278	0	0	0	0	0	0	0	0.0115183	0
Event:1393	0.0118577	0	0.0642857	0.0573066	0.1133	0	0.00378788	0.00378788	0	0	0.00808625	0	0	0.00666667	0	0.0714286	0	0.0569395	0	0	0	0	0	0.00473934	0	0	0.0659341	0	0.00722022	0	0	0	0.0101351	0.00181159	0.0074813	0	0	0	0.0659341	0.012012	0	0	0	0	0	0	0	0.00808625	0
Event:1291	0.0121951	0	0	0.0103093	0	0	0	0	0	0	0	0	0	0.0078125	0	0	0	0	0	0	0	0	0	0	0	0	0	0	0.0192308	0	0	0	0	0.00263852	0.00873362	0	0	0	0	0	0	0	0	0	0	0	0	0	0
Event:757	0.00735294	0	0.0112994	0.00806452	0.00909091	0	0	0	0	0.011976	0.00393701	0	0	0.0110497	0	0	0	0.0021097	0	0	0	0.0108696	0.0104167	0.0333333	0	0	0	0	0	0	0	0	0.0169492	0.00930233	0.00706714	0	0	0	0	0.00925926	0	0	0	0	0	0	0	0.00393701	0
Event:756	0.0261682	0	0.0373066	0.0521286	0.0435484	0.000857633	0.00362647	0.00362647	0.000969932	0.00802855	0.0209908	0	0.00187441	0.00615655	0	0.0464345	0	0.0443636	0.0101664	0.00097371	0.000959693	0.00764818	0.00761905	0.00764818	0	0	0.0161435	0	0.00448029	0	0	0	0.00528634	0.0175055	0.0340249	0.00576369	0	0.00097371	0.0161435	0.0102828	0.000968054	0.002849	0	0	0	0	0	0.0209908	0.00097371
Event:758	0.00662252	0	0.0104167	0.00760456	0.00869565	0	0	0	0	0.010989	0.00371747	0	0	0.0102041	0	0	0	0.00204499	0	0	0.0210526	0.00934579	0.00900901	0.0285714	0	0	0	0	0	0	0	0	0.015625	0.013544	0.00671141	0	0	0	0	0.0130435	0	0	0	0	0	0	0	0.00371747	0
Event:1503	0.0223881	0	0.00561798	0.0121457	0.0060423	0	0	0	0	0	0.00393701	0	0.00934579	0	0	0.0100671	0	0.00422833	0	0	0	0	0	0	0	0	0.0117647	0	0	0	0	0	0	0	0	0	0	0	0.0117647	0.0331754	0	0	0	0	0	0	0	0.00393701	0
Event:1502	0.037037	0	0	0.028169	0.00674157	0	0	0	0	0	0.0249307	0	0	0.003367	0	0.0146341	0	0.0243056	0	0	0	0.00483092	0.00473934	0.00970874	0	0	0.00701754	0	0	0	0	0	0.00682594	0	0.00250627	0	0	0	0.00701754	0.0309598	0	0.00478469	0	0	0	0	0	0.0249307	0
Event:142	0.0275591	0.00429185	0.00664452	0.0331492	0.0133038	0	0.00371747	0.00371747	0	0	0.0106667	0	0	0.00986842	0	0.0191847	0	0.010118	0.00392157	0	0.00487805	0.00462963	0.00454545	0.00462963	0	0	0.0102389	0	0.00353357	0	0	0	0.00996678	0.00179533	0.00987654	0.00478469	0	0	0.0102389	0.00884956	0.00510204	0	0	0	0.00526316	0	0	0.0106667	0
Event:415	0.0140845	0	0.0108696	0.011811	0.021021	0	0	0	0	0.00571429	0.00383142	0	0	0.00529101	0	0.0198675	0	0.00416667	0.00724638	0.0136986	0	0.136364	0.130435	0.010101	0	0	0.0228571	0	0	0	0	0	0.00537634	0.0114679	0	0	0	0	0.0228571	0.00446429	0	0	0	0	0	0	0	0.00383142	0
Event:1078	0.0212766	0	0.00729927	0.0245098	0.00343643	0	0	0	0	0	0.014218	0	0	0	0	0.0116732	0	0.00462963	0	0	0	0.0196078	0.0181818	0.0196078	0	0	0.00769231	0	0	0	0	0	0	0	0.00411523	0	0	0	0.00769231	0.00568182	0	0	0	0	0	0	0	0.014218	0
Event:1052	0.0401606	0.004329	0.00333333	0.0304709	0.0111111	0.0030581	0.00374532	0.00374532	0	0	0.0107239	0	0	0.00993377	0	0.0168269	0	0.0101523	0.00395257	0	0.00492611	0.0046729	0.00458716	0.0046729	0	0	0.0103093	0	0.00355872	0	0	0	0.0100334	0.0018018	0.00992556	0.00483092	0	0	0.0103093	0.00890208	0.00515464	0	0	0	0.00531915	0	0	0.0107239	0
Event:1051	0.0313901	0.0049505	0.00369004	0.03003	0.00947867	0	0.00420168	0.00420168	0	0	0.00869565	0	0	0.010989	0	0.0180879	0	0.0070922	0.00446429	0	0.00574713	0.00540541	0.00529101	0.00540541	0	0	0.0114504	0	0.00396825	0	0	0	0.0111111	0.00190114	0.0106952	0.00561798	0	0	0.0114504	0.00974026	0.00606061	0	0	0	0.00628931	0	0	0.00869565	0
Event:763	0	0	0	0.00904977	0.00327869	0.00561798	0	0	0	0.0142857	0	0	0	0.012987	0	0	0	0.00223714	0	0	0	0	0	0	0	0	0	0	0	0	0	0	0.02	0.00992556	0	0	0	0	0	0	0	0	0	0	0	0	0	0	0
Event:952	0.00508475	0.00891266	0.00793651	0.0143678	0.0206986	0.0030303	0.00500835	0.00500835	0.00190114	0.0146104	0.00565771	0	0.0017762	0.0015674	0	0.0161074	0.00184162	0.0298673	0.00857633	0	0	0.00549451	0.00545455	0.00365631	0	0	0.0112721	0	0.00489396	0.00353357	0.00189394	0	0.00952381	0.037296	0.0150685	0.00556586	0	0	0.0112721	0.00297619	0.00189394	0.00181818	0	0	0.00191571	0	0.00191571	0.00565771	0
Event:1043	0	0	0	0.0106952	0.00740741	0	0	0	0	0	0	0	0	0	0	0	0	0.00242131	0	0	0	0	0	0	0	0	0.00909091	0	0	0	0	0	0	0	0	0	0	0	0.00909091	0	0	0	0	0	0	0	0	0	0
Event:1819	0	0	0	0	0.00883002	0	0	0	0	0	0	0	0	0.0132013	0	0.00235849	0	0.0169779	0	0	0	0	0	0	0	0	0.0171821	0	0	0	0	0	0	0.00179533	0.004914	0	0	0	0.0171821	0	0	0	0	0	0	0	0	0	0
Event:1818	0.0261438	0	0.0101523	0.0227273	0.00569801	0	0	0	0	0	0	0	0	0.015	0	0.003125	0	0.0355649	0.00662252	0	0	0	0	0	0	0	0.0052356	0	0	0	0	0	0	0.00220751	0.013289	0.00952381	0	0	0.0052356	0	0	0	0	0	0	0	0	0	0
Event:1582	0	0.00501253	0.0195228	0.0304762	0.0113452	0.00201613	0.0045977	0.0045977	0	0.010989	0.0167598	0	0	0.00636943	0	0.00680272	0	0.0226969	0.00714286	0	0.00539084	0	0	0.00787402	0	0	0.010917	0	0	0.00498753	0	0	0.0172786	0.022567	0.015873	0.0161725	0	0	0.010917	0	0	0	0	0	0	0	0	0.0167598	0
Event:697	0	0	0	0	0	0	0	0	0	0.00413223	0	0	0	0.00390625	0	0.00806452	0	0	0	0	0	0	0	0	0	0	0	0	0	0	0	0	0.00793651	0.0283401	0	0	0	0	0	0	0	0	0	0	0	0	0	0	0
Event:889	0	0	0	0	0	0	0	0	0	0	0	0	0	0	0	0	0	0	0	0	0	0	0	0	0	0	0	0	0	0	0	0	0	0	0	0	0	0	0	0	0	0	0	0	0	0	0	0	0
Event:1719	0	0	0	0	0	0	0	0	0	0	0	0	0	0	0	0.00393701	0	0.00704225	0	0	0	0	0	0	0	0	0	0	0	0	0	0	0	0	0	0	0	0	0	0	0	0	0	0	0	0	0	0	0
Event:110	0	0	0	0.0101523	0.00355872	0	0	0	0	0	0	0	0	0	0	0	0	0	0	0	0	0	0	0	0	0	0.0168067	0	0	0	0	0	0	0.0026178	0.00429185	0	0	0	0.0168067	0	0	0	0	0	0	0	0	0	0
Event:1683	0.0116279	0	0.0182768	0.0221729	0.0168224	0	0	0	0	0	0.00215054	0	0	0.00510204	0	0.0118577	0.0033557	0.0178042	0.00292398	0	0	0.00330033	0.00325733	0	0	0	0.00524934	0	0	0	0	0	0	0.0046729	0.0205761	0.00337838	0	0	0.00524934	0.00704225	0	0.00327869	0	0	0.00361011	0	0	0.00215054	0
Event:341	0.00917431	0.00331126	0.0163934	0.0114155	0.0193798	0	0	0	0	0.00277008	0.0228311	0	0	0	0	0.0143737	0	0.0356589	0.00619195	0	0.00364964	0	0	0.0141844	0	0	0.00828729	0	0.00284091	0	0	0	0.00539084	0.0228385	0.0191898	0.0145455	0	0	0.00828729	0.00488998	0	0	0	0	0	0	0	0.0228311	0
Event:984	0	0	0.0125	0.00431034	0.0031746	0	0	0	0	0	0.012766	0	0	0	0	0.00353357	0	0.00659341	0	0	0	0	0	0	0	0	0	0	0	0	0	0	0	0	0	0	0	0	0	0	0	0	0	0	0.0204082	0	0	0.012766	0
Event:1328	0	0	0	0	0	0	0	0	0	0	0	0	0	0	0	0	0	0.00235294	0	0	0	0	0	0	0	0	0	0	0	0	0	0	0	0.0321716	0	0	0	0	0	0	0	0	0	0	0	0	0	0	0
Event:1270	0.0117647	0	0	0	0.00714286	0	0.0326087	0.0326087	0	0.00854701	0.00492611	0	0	0	0	0.00401606	0	0	0	0	0	0	0	0	0	0	0	0	0	0	0	0	0	0	0	0	0	0	0	0.0060241	0.047619	0	0	0	0	0	0	0.00492611	0
Event:1356	0.00917431	0	0	0.0182648	0.00657895	0	0	0	0	0	0	0	0	0	0	0.0110701	0	0.00223714	0	0	0	0	0	0	0	0	0.0211268	0	0	0	0	0	0	0.0175	0	0	0	0	0.0211268	0.00526316	0	0	0	0	0	0	0	0	0
Event:1172	0.0103896	0	0.0117371	0.0502092	0.0502693	0	0.00251889	0.00251889	0.00310559	0	0.0283976	0	0	0.00230415	0	0.0184162	0	0.0802377	0.00261097	0	0	0.00290698	0.00287356	0	0	0	0.0192308	0	0	0	0	0	0.00465116	0.00145985	0.0112994	0	0	0	0.0192308	0.00642398	0	0.00289017	0	0	0	0	0	0.0283976	0
Event:1555	0.0139785	0.0010929	0.0501066	0.0538922	0.0233603	0.0019802	0.00210526	0.00210526	0	0	0.0124046	0	0	0.00918367	0	0.0463138	0	0.0457143	0.00643777	0	0.00225734	0.00446927	0.00556793	0.00671892	0	0	0.0134715	0	0.00207469	0	0	0	0.00612245	0.0402685	0.0263405	0.00112233	0	0	0.0134715	0.0128586	0.00113895	0.00445931	0	0	0.00114679	0	0	0.0124046	0
Event:1633	0.002886	0	0.0137552	0.0493506	0.0336427	0.00131062	0.0042796	0.0042796	0	0.00414365	0.018797	0	0.00150376	0	0	0.0153664	0	0.0771637	0.0147059	0	0	0	0	0.00308166	0	0	0.00828729	0	0.0013947	0	0	0	0.00682128	0.0464135	0.0343558	0.00311526	0	0	0.00828729	0.00388098	0	0	0	0	0	0	0	0.018797	0
Event:1632	0.0131579	0	0	0.00529101	0	0	0	0	0	0	0	0	0	0	0	0	0	0	0	0	0	0	0	0	0	0	0	0	0	0	0	0	0	0	0	0	0	0	0	0	0	0	0	0	0	0	0	0	0
Event:1750	0.002886	0	0.0137552	0.0493506	0.0336427	0.00131062	0.0042796	0.0042796	0	0.00414365	0.018797	0	0.00150376	0	0	0.0153664	0	0.0771637	0.0147059	0	0	0	0	0.00308166	0	0	0.00828729	0	0.0013947	0	0	0	0.00682128	0.0464135	0.0343558	0.00311526	0	0	0.00828729	0.00388098	0	0	0	0	0	0	0	0.018797	0
Event:1713	0.0037594	0.0041841	0.00651466	0.0382514	0.0451467	0.00298507	0	0	0	0	0.00522193	0	0	0.00643087	0	0.023753	0	0.0521739	0.00769231	0	0	0.0045045	0.00442478	0.0045045	0	0	0.0134228	0	0.00694444	0	0	0	0.00323625	0.00534759	0.00973236	0.00465116	0	0	0.0134228	0.00288184	0	0	0	0	0	0	0	0.00522193	0
Event:1712	0.0133333	0	0	0	0	0	0	0	0	0	0	0	0	0	0	0	0	0	0	0	0	0	0	0	0	0	0	0	0.0102041	0	0	0	0	0	0	0	0	0	0	0	0	0	0	0	0	0	0	0	0
Event:1743	0	0	0	0	0.0177936	0	0	0	0	0.00826446	0.00483092	0	0	0.00740741	0	0.0119522	0	0.014218	0	0	0	0	0	0	0	0	0.0162602	0	0	0	0	0	0.00757576	0.0104439	0	0	0	0	0.0162602	0	0	0	0	0	0	0	0	0.00483092	0
Event:416	0.0321285	0.00436681	0.00673401	0.0277778	0.0202703	0	0.00377358	0.00377358	0	0	0.00806452	0	0	0.0133779	0	0.0268293	0	0.00676819	0.008	0	0.00497512	0.00471698	0.00462963	0.00471698	0	0	0.0138889	0	0.00358423	0	0	0	0.010101	0.00544465	0.00997506	0.00487805	0	0	0.0138889	0.011976	0.00520833	0	0	0	0.00537634	0	0	0.00806452	0
Event:736	0.0258752	0	0.0832073	0.0479361	0.0622711	0	0.016369	0.016369	0	0.0246734	0.0503979	0	0.0078125	0.0041841	0	0.170391	0.00160256	0.0652632	0.0029985	0	0	0.0128617	0.0127796	0.011236	0	0	0.0890937	0	0.00143678	0	0	0	0.0316547	0.0210305	0.0249377	0	0	0	0.0890937	0.0244233	0	0.00158479	0	0	0	0	0	0.0503979	0
Event:741	0.0258752	0	0.0832073	0.0479361	0.0622711	0	0.016369	0.016369	0	0.0246734	0.0503979	0	0.0078125	0.0041841	0	0.170391	0.00160256	0.0652632	0.0029985	0	0	0.0128617	0.0127796	0.011236	0	0	0.0890937	0	0.00143678	0	0	0	0.0316547	0.0210305	0.0249377	0	0	0	0.0890937	0.0244233	0	0.00158479	0	0	0	0	0	0.0503979	0
Event:719	0.0236111	0.00141044	0.077455	0.0455105	0.063854	0	0.014966	0.014966	0	0.0267023	0.0503686	0	0.00711238	0.00384615	0	0.156611	0.0014556	0.062253	0.00411523	0	0	0.0116788	0.011611	0.0102041	0	0	0.0827489	0	0.00529101	0	0	0	0.0303831	0.0207305	0.0243056	0	0	0	0.0827489	0.0225	0	0.0131195	0	0	0	0.0015015	0	0.0503686	0
Event:713	0.0258752	0	0.0832073	0.0479361	0.0622711	0	0.016369	0.016369	0	0.0246734	0.0503979	0	0.0078125	0.0041841	0	0.170391	0.00160256	0.0652632	0.0029985	0	0	0.0128617	0.0127796	0.011236	0	0	0.0890937	0	0.00143678	0	0	0	0.0316547	0.0210305	0.0249377	0	0	0	0.0890937	0.0244233	0	0.00158479	0	0	0	0	0	0.0503979	0
Event:797	0.0258752	0	0.0832073	0.0479361	0.0622711	0	0.016369	0.016369	0	0.0246734	0.0503979	0	0.0078125	0.0041841	0	0.170391	0.00160256	0.0652632	0.0029985	0	0	0.0128617	0.0127796	0.011236	0	0	0.0890937	0	0.00143678	0	0	0	0.0316547	0.0210305	0.0249377	0	0	0	0.0890937	0.0244233	0	0.00158479	0	0	0	0	0	0.0503979	0
Event:1771	0	0	0.00621118	0.00431034	0.00958466	0	0	0	0	0.0133333	0.0214592	0	0	0	0	0.00353357	0.0597015	0.0223214	0	0	0.015625	0	0	0	0	0	0	0	0	0	0	0	0.0124224	0.00481928	0	0	0	0	0	0	0	0	0	0	0	0	0	0.0214592	0
Event:313	0	0	0.00649351	0.00444444	0.00980392	0	0.00826446	0.00826446	0	0	0	0	0	0	0	0.00362319	0	0.00669643	0.00934579	0	0	0	0	0	0	0	0	0	0.00740741	0.0114943	0	0	0	0	0	0	0	0	0	0.00518135	0	0	0	0	0	0	0	0	0
Event:1384	0	0	0	0.00502513	0	0	0	0	0	0.00847458	0	0	0	0	0	0	0	0	0	0	0	0	0	0	0	0	0.00826446	0	0	0	0	0	0.00775194	0	0	0	0	0	0.00826446	0	0	0	0	0	0	0	0	0	0
Event:1741	0	0	0	0.00507614	0	0	0	0	0	0.00862069	0	0	0	0	0	0.00809717	0	0.00954654	0	0	0	0	0	0	0	0	0.00840336	0	0	0	0	0	0.00787402	0.00791557	0	0	0	0	0.00840336	0	0	0	0	0	0	0	0	0	0
Event:1376	0.0461538	0	0.0409357	0.0550847	0.0184049	0	0	0	0	0	0.0119522	0	0	0.00552486	0	0.0238908	0	0.010661	0.00769231	0	0	0.010989	0.0105263	0	0	0	0.0363636	0	0.00632911	0	0	0	0	0	0.0327273	0	0	0	0.0363636	0.00462963	0	0	0	0	0	0	0	0.0119522	0
Event:1365	0.0125313	0	0.039627	0.0465587	0.0869565	0.00211864	0.00486618	0.00486618	0	0	0.00384615	0	0	0.00446429	0	0.0597015	0	0.049505	0.00251256	0	0	0	0	0.00278552	0	0	0.0452381	0	0	0	0	0	0.00675676	0	0.00914077	0.00857143	0	0	0.0452381	0.00831601	0.00294985	0	0	0	0	0	0	0.00384615	0
Event:1372	0	0	0	0	0	0	0	0	0	0.0310078	0.00458716	0	0	0	0	0	0	0	0	0	0	0	0	0	0	0	0	0	0	0	0	0	0.0285714	0	0	0	0	0	0	0	0	0	0	0	0	0	0	0.00458716	0
Event:50	0	0	0.00763359	0.0182371	0.00966184	0	0	0	0.00645161	0.00793651	0.00294985	0	0	0.00374532	0	0.0157895	0	0.0144928	0.00930233	0	0	0.00564972	0.0111111	0.0470588	0	0	0.0404858	0	0	0	0	0	0.0192308	0.00776699	0.00271003	0.00588235	0	0	0.0404858	0.0133779	0	0	0	0	0	0	0	0.00294985	0
Event:885	0.0258752	0	0.0832073	0.0479361	0.0622711	0	0.016369	0.016369	0	0.0246734	0.0503979	0	0.0078125	0.0041841	0	0.170391	0.00160256	0.0652632	0.0029985	0	0	0.0128617	0.0127796	0.011236	0	0	0.0890937	0	0.00143678	0	0	0	0.0316547	0.0210305	0.0249377	0	0	0	0.0890937	0.0244233	0	0.00158479	0	0	0	0	0	0.0503979	0
Event:1527	0.0105263	0	0	0.0195122	0.00689655	0	0	0	0	0	0	0	0	0	0	0.0116732	0	0.00230947	0	0	0	0	0	0	0	0	0.0234375	0	0	0	0	0	0	0.0181347	0	0	0	0	0.0234375	0.00568182	0	0	0	0	0	0	0	0	0
Event:870	0.0313901	0.0049505	0.00369004	0.03003	0.00947867	0	0.00420168	0.00420168	0	0	0.00869565	0	0	0.010989	0	0.0180879	0	0.0070922	0.00446429	0	0.00574713	0.00540541	0.00529101	0.00540541	0	0	0.0114504	0	0.00396825	0	0	0	0.0111111	0.00190114	0.0106952	0.00561798	0	0	0.0114504	0.00974026	0.00606061	0	0	0	0.00628931	0	0	0.00869565	0
Event:1182	0.0463576	0	0.0582011	0.0423077	0.00568182	0	0.0060241	0.0060241	0	0	0.010989	0	0	0.00990099	0	0.0320513	0	0.00404858	0	0	0	0	0	0	0	0	0.0265957	0	0	0	0	0	0	0.00220264	0.030303	0	0	0	0.0265957	0.00843882	0	0	0	0	0.0114943	0	0	0.010989	0
Event:1636	0.0078125	0	0	0	0	0	0	0	0	0	0.00534759	0	0	0	0	0.0023753	0	0.00168067	0	0	0	0	0	0	0	0	0	0	0.00357143	0	0	0	0	0	0.00744417	0.0147059	0	0	0	0.223827	0	0	0	0	0	0	0	0.00534759	0
Event:1171	0.0144124	0.0011274	0.050494	0.054359	0.0230203	0.00203666	0.0021692	0.0021692	0	0	0.0127451	0	0	0.00945378	0	0.0465567	0	0.0450375	0.00663717	0	0.002331	0.00461361	0.00574713	0.00693642	0	0	0.0138741	0	0.00213675	0	0	0	0.00630252	0.0412371	0.0270531	0.00115875	0	0	0.0138741	0.0132248	0.00117647	0.00460299	0	0	0.00118483	0	0	0.0127451	0
Event:1334	0	0	0	0	0	0	0	0	0	0	0	0	0	0	0	0	0	0	0	0	0	0	0	0	0	0	0	0	0	0	0	0	0	0	0	0	0	0	0	0	0	0	0	0	0	0	0	0	0
Event:1305	0.003125	0.0208333	0.00276243	0.00930233	0.0381526	0	0.0963455	0.0963455	0	0.00284091	0.0185615	0	0.0245614	0.00273224	0	0.0125261	0	0	0.0193548	0	0	0	0.00716846	0.00727273	0.0230769	0.0269231	0.0028169	0.0230769	0.0424242	0.184	0.00390625	0	0.00275482	0.00162075	0.0151515	0.00746269	0	0	0.0028169	0.005	0.0239044	0.00359712	0	0	0	0	0	0.0185615	0
Event:768	0.0118577	0	0.0642857	0.0573066	0.1133	0	0.00378788	0.00378788	0	0	0.00808625	0	0	0.00666667	0	0.0714286	0	0.0569395	0	0	0	0	0	0.00473934	0	0	0.0659341	0	0.00722022	0	0	0	0.0101351	0.00181159	0.0074813	0	0	0	0.0659341	0.012012	0	0	0	0	0	0	0	0.00808625	0
Event:770	0.0118577	0	0.0642857	0.0573066	0.1133	0	0.00378788	0.00378788	0	0	0.00808625	0	0	0.00666667	0	0.0714286	0	0.0569395	0	0	0	0	0	0.00473934	0	0	0.0659341	0	0.00722022	0	0	0	0.0101351	0.00181159	0.0074813	0	0	0	0.0659341	0.012012	0	0	0	0	0	0	0	0.00808625	0
Event:776	0.0118577	0	0.0642857	0.0573066	0.1133	0	0.00378788	0.00378788	0	0	0.00808625	0	0	0.00666667	0	0.0714286	0	0.0569395	0	0	0	0	0	0.00473934	0	0	0.0659341	0	0.00722022	0	0	0	0.0101351	0.00181159	0.0074813	0	0	0	0.0659341	0.012012	0	0	0	0	0	0	0	0.00808625	0
Event:780	0.0118577	0	0.0642857	0.0573066	0.1133	0	0.00378788	0.00378788	0	0	0.00808625	0	0	0.00666667	0	0.0714286	0	0.0569395	0	0	0	0	0	0.00473934	0	0	0.0659341	0	0.00722022	0	0	0	0.0101351	0.00181159	0.0074813	0	0	0	0.0659341	0.012012	0	0	0	0	0	0	0	0.00808625	0
Event:786	0.0118577	0	0.0642857	0.0573066	0.1133	0	0.00378788	0.00378788	0	0	0.00808625	0	0	0.00666667	0	0.0714286	0	0.0569395	0	0	0	0	0	0.00473934	0	0	0.0659341	0	0.00722022	0	0	0	0.0101351	0.00181159	0.0074813	0	0	0	0.0659341	0.012012	0	0	0	0	0	0	0	0.00808625	0
Event:709	0.0118577	0	0.0642857	0.0573066	0.1133	0	0.00378788	0.00378788	0	0	0.00808625	0	0	0.00666667	0	0.0714286	0	0.0569395	0	0	0	0	0	0.00473934	0	0	0.0659341	0	0.00722022	0	0	0	0.0101351	0.00181159	0.0074813	0	0	0	0.0659341	0.012012	0	0	0	0	0	0	0	0.00808625	0
Event:783	0.0118577	0	0.0642857	0.0573066	0.1133	0	0.00378788	0.00378788	0	0	0.00808625	0	0	0.00666667	0	0.0714286	0	0.0569395	0	0	0	0	0	0.00473934	0	0	0.0659341	0	0.00722022	0	0	0	0.0101351	0.00181159	0.0074813	0	0	0	0.0659341	0.012012	0	0	0	0	0	0	0	0.00808625	0
Event:794	0.0118577	0	0.0642857	0.0573066	0.1133	0	0.00378788	0.00378788	0	0	0.00808625	0	0	0.00666667	0	0.0714286	0	0.0569395	0	0	0	0	0	0.00473934	0	0	0.0659341	0	0.00722022	0	0	0	0.0101351	0.00181159	0.0074813	0	0	0	0.0659341	0.012012	0	0	0	0	0	0	0	0.00808625	0
Event:1456	0.0162602	0	0.0503145	0.0214592	0.00626959	0	0	0	0	0.00641026	0.00413223	0	0	0.00588235	0	0.0212014	0	0.00652174	0	0	0	0.0125	0.0119048	0.0125	0	0	0.00628931	0	0	0	0	0	0.00598802	0.0023753	0.00738007	0	0	0	0.00628931	0.00980392	0	0	0	0	0	0	0	0.00413223	0
Event:1194	0.027027	0	0.0265487	0.00664452	0.0238727	0	0	0	0	0	0	0	0	0.0128755	0	0.026087	0	0.00571429	0	0	0	0.00689655	0.00671141	0.020979	0	0	0.0135135	0	0.00471698	0	0	0	0.00431034	0	0.011976	0	0	0	0.0135135	0.0149813	0	0	0	0	0	0	0	0	0
Event:1635	0.00527704	0	0	0.00406504	0	0	0	0	0	0	0	0	0	0.00707547	0	0.00368324	0.00302115	0.00559441	0	0	0	0	0	0	0	0	0.00240964	0	0.00248139	0	0	0	0	0.0014771	0	0	0	0	0.00240964	0.0109409	0	0	0	0	0	0	0	0	0
Event:746	0	0.0138889	0	0	0	0	0	0	0	0	0.00925926	0	0	0	0	0	0	0	0.0106383	0	0	0	0	0.037037	0	0	0	0	0	0	0	0	0	0.0284974	0	0	0	0	0	0	0	0	0	0	0	0	0	0.00925926	0
Event:773	0.0254491	0	0.0850746	0.0486202	0.0627262	0	0.0190896	0.0190896	0	0.0242857	0.0496732	0	0.00768049	0.00412088	0	0.167813	0.0015748	0.0645161	0.00294985	0	0	0.0126382	0.0125589	0.011041	0	0	0.0876133	0	0.00141443	0	0	0	0.0311615	0.0218522	0.0258621	0	0	0	0.0876133	0.0240642	0	0.00155763	0	0	0	0	0	0.0496732	0
Event:115	0	0	0	0	0.0213523	0	0.0752688	0.0752688	0	0	0.00480769	0	0.0163934	0	0	0.00393701	0	0	0	0	0	0	0	0	0	0	0	0	0.00884956	0.03125	0	0	0	0	0	0	0	0	0	0	0	0	0	0	0	0	0	0.00480769	0
Event:1361	0	0	0.00454545	0	0	0	0	0	0	0.0497512	0.00677966	0	0	0	0	0.0393939	0	0	0	0	0.0877193	0	0	0	0	0	0.0541872	0	0.01	0.00653595	0	0	0.0471698	0.0601336	0	0	0	0	0.0541872	0	0	0	0	0	0	0	0	0.00677966	0
Event:740	0.030888	0.0041841	0.0231788	0.027027	0.0153509	0	0.00363636	0.00363636	0	0	0.0078534	0	0	0.00967742	0	0.0360577	0	0.0168067	0.00383142	0	0.00473934	0.00904977	0.00888889	0.0045045	0	0	0.0378007	0	0.00346021	0	0	0	0.00977199	0.00534759	0.0121951	0.00465116	0	0	0.0378007	0.00869565	0.0049505	0	0	0	0.00510204	0	0	0.0078534	0
Event:782	0.0424242	0	0.0541872	0.040146	0.00546448	0	0.00555556	0.00555556	0	0	0.010453	0	0	0.00925926	0	0.0338462	0	0.00393701	0	0	0	0.00787402	0.00763359	0	0	0	0.0247525	0	0	0	0	0	0	0.00213675	0.0289389	0	0	0	0.0247525	0.00796813	0	0	0	0	0.00990099	0	0	0.010453	0
Event:772	0.0408163	0	0.0212766	0.0189573	0.00675676	0	0.00909091	0.00909091	0	0	0.00917431	0	0	0.00680272	0	0.00377358	0	0	0	0	0	0	0	0	0	0	0.0148148	0	0	0	0	0	0	0	0.00401606	0	0	0	0.0148148	0	0	0	0	0	0	0	0	0.00917431	0
Event:744	0.0297872	0.0046729	0.00353357	0.0289855	0.00921659	0	0.004	0.004	0	0.003663	0.00840336	0	0	0.0105263	0	0.0201005	0	0.00694444	0.00423729	0.00584795	0.00537634	0.0702703	0.0687831	0.0102041	0	0	0.0221402	0	0.00378788	0	0	0	0.0142349	0.00747664	0.0103627	0.00526316	0	0	0.0221402	0.009375	0.00564972	0	0	0	0.00584795	0	0	0.00840336	0
Event:767	0.0285714	0	0.00671141	0.00913242	0.0167224	0	0	0	0	0	0	0	0	0.0131579	0	0.0149254	0	0	0.00980392	0	0	0	0	0	0	0	0.00704225	0	0	0	0	0	0	0.00496278	0	0	0	0	0.00704225	0.00531915	0	0	0	0	0	0	0	0	0
Event:735	0	0	0.00689655	0.00930233	0.00671141	0	0	0	0	0	0.00452489	0	0	0	0	0.0075188	0	0.00454545	0	0	0	0	0	0	0	0	0.00724638	0	0	0	0	0	0	0	0.00398406	0	0	0	0.00724638	0	0	0	0	0	0	0	0	0.00452489	0
Event:784	0.0424242	0	0.0541872	0.040146	0.00546448	0	0.00555556	0.00555556	0	0	0.010453	0	0	0.00925926	0	0.0338462	0	0.00393701	0	0	0	0.00787402	0.00763359	0	0	0	0.0247525	0	0	0	0	0	0	0.00213675	0.0289389	0	0	0	0.0247525	0.00796813	0	0	0	0	0.00990099	0	0	0.010453	0
Event:796	0.0222222	0	0.0075188	0.0199005	0.00348432	0	0.01	0.01	0	0.00813008	0.00478469	0	0	0.00729927	0	0.00392157	0	0.002331	0	0	0	0	0	0	0	0	0.016	0	0	0	0	0	0	0	0.0041841	0.025	0	0	0.016	0	0	0	0	0	0	0	0	0.00478469	0
Event:1343	0.00508475	0.00891266	0.00793651	0.0143678	0.0206986	0.0030303	0.00500835	0.00500835	0.00190114	0.0146104	0.00565771	0	0.0017762	0.0015674	0	0.0161074	0.00184162	0.0298673	0.00857633	0	0	0.00549451	0.00545455	0.00365631	0	0	0.0112721	0	0.00489396	0.00353357	0.00189394	0	0.00952381	0.037296	0.0150685	0.00556586	0	0	0.0112721	0.00297619	0.00189394	0.00181818	0	0	0.00191571	0	0.00191571	0.00565771	0
Event:739	0.0313901	0.0049505	0.00369004	0.03003	0.00947867	0	0.00420168	0.00420168	0	0	0.00869565	0	0	0.010989	0	0.0180879	0	0.0070922	0.00446429	0	0.00574713	0.00540541	0.00529101	0.00540541	0	0	0.0114504	0	0.00396825	0	0	0	0.0111111	0.00190114	0.0106952	0.00561798	0	0	0.0114504	0.00974026	0.00606061	0	0	0	0.00628931	0	0	0.00869565	0
Event:986	0.00833333	0.00298507	0.0227273	0.0214592	0.0256881	0	0	0	0	0.00765306	0.0190678	0	0.003003	0.0174129	0	0.0193424	0	0.0324006	0.0084507	0	0	0	0	0	0	0	0.00759494	0	0	0	0	0	0.0049505	0.00151745	0.00988142	0	0	0	0.00759494	0.00909091	0	0	0	0	0.00342466	0	0	0.0190678	0
Event:149	0.002886	0	0.0137552	0.0493506	0.0336427	0.00131062	0.0042796	0.0042796	0	0.00414365	0.018797	0	0.00150376	0	0	0.0153664	0	0.0771637	0.0147059	0	0	0	0	0.00308166	0	0	0.00828729	0	0.0013947	0	0	0	0.00682128	0.0464135	0.0343558	0.00311526	0	0	0.00828729	0.00388098	0	0	0	0	0	0	0	0.018797	0
Event:777	0.002886	0	0.0137552	0.0493506	0.0336427	0.00131062	0.0042796	0.0042796	0	0.00414365	0.018797	0	0.00150376	0	0	0.0153664	0	0.0771637	0.0147059	0	0	0	0	0.00308166	0	0	0.00828729	0	0.0013947	0	0	0	0.00682128	0.0464135	0.0343558	0.00311526	0	0	0.00828729	0.00388098	0	0	0	0	0	0	0	0.018797	0
Event:1338	0	0	0.0394089	0.0254545	0.0167131	0	0	0	0	0	0.00701754	0	0	0.0539216	0	0.00909091	0	0.00996016	0	0	0	0	0	0.0245902	0	0	0.0408163	0	0.0105263	0	0	0	0.0192308	0	0	0	0	0	0.0408163	0	0	0	0	0	0	0	0	0.00701754	0
Event:1339	0.000921659	0	0.00266667	0.0221654	0.00312989	0.000866551	0.00182983	0.00182983	0.000981354	0.00449236	0	0	0	0.00265722	0	0.023751	0.00193237	0.0193271	0.00371402	0	0.000970874	0.00192308	0.00191571	0.00385356	0	0	0.0312787	0	0	0	0	0.000985222	0.0348304	0.0737578	0.0300501	0.00680934	0	0	0.0312787	0.000857633	0	0.000958773	0	0	0	0	0.000985222	0	0
Event:1378	0	0	0	0.0233645	0.00332226	0	0.00877193	0.00877193	0	0	0.0044843	0	0	0.0133333	0	0	0	0.0183486	0	0	0.02	0	0	0	0	0	0.00714286	0	0	0	0	0	0	0	0.0119522	0	0	0	0.00714286	0	0	0	0	0	0	0	0	0.0044843	0
Event:1445	0	0	0	0	0	0	0	0	0	0	0	0	0	0	0	0	0	0	0	0	0	0	0	0	0	0	0	0	0	0	0	0	0	0	0	0	0	0	0	0	0	0	0	0	0	0	0	0	0
Event:161	0.00249169	0.0059676	0.0129765	0.0146042	0.0493642	0.00156986	0.0116473	0.0116473	0.000877193	0.0180772	0.0161043	0	0.00170068	0.0064257	0	0.0170623	0.0017301	0.0279441	0.00670017	0	0	0.00345125	0.00343938	0.00172265	0.00086881	0.00173762	0.00566802	0.00086881	0.0199005	0.00939368	0.00263158	0.000880282	0.00969305	0.00871898	0.0119492	0.00434405	0	0	0.00566802	0.00389712	0	0.0121633	0	0	0.000880282	0.000880282	0	0.0161043	0
Event:1556	0.0250368	0	0.0837004	0.0465718	0.0619048	0	0.017316	0.017316	0	0.02391	0.0503226	0	0.00755287	0.00405954	0	0.165312	0.00154799	0.0659794	0.00290276	0	0	0.0124224	0.0123457	0.0108527	0	0	0.0894188	0	0.0027894	0	0	0	0.0335664	0.020555	0.0242718	0	0	0	0.0894188	0.0237154	0	0.00153139	0	0	0	0	0	0.0503226	0
Event:414	0	0	0.0220588	0.00961538	0.00687285	0	0	0	0	0	0.00938967	0	0	0	0	0.00772201	0	0.00230415	0	0	0	0.0392157	0.0363636	0	0	0	0.0153846	0	0	0	0	0	0	0.00510204	0.00409836	0	0	0	0.0153846	0	0	0	0	0	0	0	0	0.00938967	0
Event:716	0.0290909	0.00392157	0.031746	0.0448549	0.0191489	0	0.00343643	0.00343643	0	0	0.0126263	0	0	0.00920245	0	0.0205479	0	0.00811688	0.00361011	0	0.00440529	0.00420168	0.00413223	0.00420168	0	0	0.0127389	0	0.00327869	0	0	0	0.00928793	0.00694444	0.00936768	0.004329	0	0	0.0127389	0.0111111	0.00458716	0.00416667	0	0	0.00471698	0	0	0.0126263	0.00471698
Event:962	0	0	0	0	0	0	0	0	0	0	0	0	0	0	0	0	0	0	0	0	0	0	0	0	0	0	0	0	0	0	0	0	0	0	0	0	0	0	0	0	0	0	0	0	0	0	0	0	0
Event:1373	0	0	0	0	0	0	0	0	0	0	0	0	0	0	0	0	0	0.00239808	0	0	0	0	0	0	0	0	0	0	0	0	0	0	0	0	0	0	0	0	0	0	0	0	0	0	0	0	0	0	0
Event:185	0.00757576	0	0	0.00408163	0	0	0.0070922	0.0070922	0	0	0	0	0	0	0	0	0.0120482	0.00856531	0	0	0	0	0	0	0	0	0.00598802	0	0	0	0	0	0	0	0	0	0	0	0.00598802	0.00469484	0	0	0	0	0	0	0	0	0
Event:876	0.00524934	0	0	0.00404858	0	0	0.00255754	0.00255754	0	0	0	0	0	0.00704225	0	0.0018315	0.003003	0.00980392	0	0	0	0	0	0	0	0	0.00239808	0	0.00246914	0	0	0	0	0.00147275	0	0	0	0	0.00239808	0.00650759	0	0	0	0	0	0	0	0	0
Event:1341	0	0	0	0.045	0.0318021	0	0	0	0	0	0	0	0	0	0	0	0	0.0235849	0	0	0	0	0	0	0	0	0	0	0	0	0	0	0	0	0	0	0	0	0	0	0	0	0	0	0	0	0	0	0
Event:1607	0.00694444	0	0	0.015748	0.0333333	0	0.00653595	0.00653595	0	0	0.0115385	0	0	0	0	0.00651466	0	0.00835073	0	0	0.011236	0	0	0	0	0	0	0	0	0	0	0	0	0.00226757	0.0173611	0	0	0	0	0.00444444	0	0	0	0	0	0	0	0.0115385	0
Event:733	0	0	0	0.00512821	0.00359712	0	0	0	0	0	0.0100503	0	0	0	0	0	0	0	0	0	0.037037	0	0	0	0	0	0	0	0	0	0	0	0	0.00263852	0.00434783	0	0	0	0	0	0	0	0	0	0	0	0	0.0100503	0
Event:1634	0.0220264	0	0.0223881	0.0391566	0.0515971	0	0	0	0	0	0	0	0	0.0109091	0	0.0259067	0	0.0694184	0	0	0	0.00534759	0.0052356	0.0162162	0	0	0.0269231	0	0.00393701	0	0	0	0.00364964	0.00570342	0.00795756	0	0	0	0.0269231	0.0162338	0	0	0	0	0	0	0	0	0
Event:769	0	0	0.00675676	0.00456621	0.0236486	0	0	0	0	0	0.00446429	0	0.012987	0	0	0.00743494	0	0.00451467	0.00990099	0	0	0	0	0	0	0	0	0	0.00775194	0	0	0	0	0	0.00790514	0	0	0	0	0	0.0238095	0	0	0	0	0	0	0.00446429	0
Event:779	0.0258752	0	0.0832073	0.0479361	0.0622711	0	0.016369	0.016369	0	0.0246734	0.0503979	0	0.0078125	0.0041841	0	0.170391	0.00160256	0.0652632	0.0029985	0	0	0.0128617	0.0127796	0.011236	0	0	0.0890937	0	0.00143678	0	0	0	0.0316547	0.0210305	0.0249377	0	0	0	0.0890937	0.0244233	0	0.00158479	0	0	0	0	0	0.0503979	0
Event:1375	0	0.00496278	0.0440529	0.0440613	0.0345964	0	0.00915332	0.00915332	0.00549451	0.00650759	0.0185185	0	0	0.00843882	0	0.045614	0	0.0391363	0.00707547	0	0	0.00518135	0.00512821	0.00779221	0	0	0.0470852	0	0.00220264	0	0	0	0.0303688	0.0153203	0.0412926	0.00263158	0.00277008	0	0.0470852	0.00195312	0	0	0	0	0	0	0	0.0185185	0
Event:1579	0.00740741	0	0.0096463	0.0547945	0.0469799	0.00589971	0.0107914	0.0107914	0.00487805	0	0.0209424	0	0	0.0127389	0	0.0116009	0	0.0627178	0.0269231	0	0	0	0	0	0	0	0.00326797	0	0	0	0	0	0.00318471	0.00352734	0.0268949	0.00913242	0	0	0.00326797	0.00284091	0	0	0	0	0	0	0	0.0209424	0
Event:923	0.043956	0	0.0223881	0.0146341	0.00692042	0	0.00970874	0.00970874	0	0	0.00947867	0	0	0.00714286	0	0.00387597	0	0	0	0	0	0	0	0	0	0	0.015625	0	0	0	0	0	0	0	0.00413223	0	0	0	0.015625	0	0	0	0	0	0	0	0	0.00947867	0
Event:246	0	0	0	0.00505051	0	0	0	0	0	0	0.00990099	0	0	0	0	0	0	0.00952381	0	0	0	0	0	0	0	0	0	0	0.0380952	0	0	0	0	0	0	0	0	0	0	0	0	0	0	0	0	0	0	0.00990099	0
Event:257	0.030303	0	0.00564972	0.0289256	0.0215385	0	0	0	0	0	0.00793651	0	0.00943396	0.0111111	0	0.00334448	0.0116279	0.00423729	0.00769231	0	0	0.0222222	0.0212766	0.010989	0	0	0.00588235	0	0.0127389	0	0	0	0.00561798	0.00231481	0.0142857	0	0	0	0.00588235	0.00462963	0	0	0	0	0	0	0	0.00793651	0
Event:778	0.043956	0	0.0223881	0.0146341	0.00692042	0	0.00970874	0.00970874	0	0	0.00947867	0	0	0.00714286	0	0.00387597	0	0	0	0	0	0	0	0	0	0	0.015625	0	0	0	0	0	0	0	0.00413223	0	0	0	0.015625	0	0	0	0	0	0	0	0	0.00947867	0
Event:781	0.0463576	0	0.0582011	0.0423077	0.00568182	0	0.0060241	0.0060241	0	0	0.010989	0	0	0.00990099	0	0.0320513	0	0.00404858	0	0	0	0	0	0	0	0	0.0265957	0	0	0	0	0	0	0.00220264	0.030303	0	0	0	0.0265957	0.00843882	0	0	0	0	0.0114943	0	0	0.010989	0
Event:787	0	0	0	0	0.0110294	0	0	0	0	0	0.0102564	0	0	0	0	0.0125	0	0.00240385	0	0	0	0	0	0	0	0	0	0	0	0	0	0	0	0	0	0	0	0	0	0.00628931	0	0	0	0	0	0	0	0.0102564	0
Event:734	0.0463576	0	0.0582011	0.0423077	0.00568182	0	0.0060241	0.0060241	0	0	0.010989	0	0	0.00990099	0	0.0320513	0	0.00404858	0	0	0	0	0	0	0	0	0.0265957	0	0	0	0	0	0	0.00220264	0.030303	0	0	0	0.0265957	0.00843882	0	0	0	0	0.0114943	0	0	0.010989	0
Event:710	0.0451613	0	0.0569948	0.0416667	0.00561798	0	0.00588235	0.00588235	0	0	0.0108303	0	0	0.00970874	0	0.0316456	0	0.00401606	0	0	0	0	0	0	0	0	0.0260417	0	0	0	0	0	0	0.00218341	0.0299003	0	0	0	0.0260417	0.00829876	0	0	0	0	0.010989	0	0	0.0108303	0
Event:795	0.0222222	0	0.0075188	0.0199005	0.00348432	0	0.01	0.01	0	0.00813008	0.00478469	0	0	0.00729927	0	0.00392157	0	0.002331	0	0	0	0	0	0	0	0	0.016	0	0	0	0	0	0	0	0.0041841	0.025	0	0	0.016	0	0	0	0	0	0	0	0	0.00478469	0
Event:869	0.02391	0	0.0769231	0.0460199	0.0584192	0.00251572	0.0151515	0.0151515	0	0.0228802	0.0470297	0	0.00720461	0.00389105	0	0.158442	0.00147493	0.061753	0.00277393	0	0	0.0118343	0.0117647	0.0103397	0	0	0.0822695	0	0.00133333	0	0	0	0.0293725	0.0209163	0.0245614	0	0	0	0.0822695	0.022756	0	0.00145985	0	0	0	0	0	0.0470297	0
Event:1381	0	0	0	0.0044843	0	0	0	0	0	0	0	0	0	0	0	0.00364964	0	0.00447427	0	0	0	0	0	0	0	0	0	0	0	0	0	0	0	0.0124069	0.0077821	0	0	0	0	0	0	0	0	0	0	0	0	0	0
Event:868	0	0	0	0	0	0	0	0	0	0	0	0	0	0	0	0	0	0	0	0	0	0	0	0	0	0	0	0	0	0	0	0	0	0	0	0	0	0	0	0	0	0	0	0	0	0	0	0	0
Event:1446	0	0	0.0035461	0.00283286	0.252149	0	0	0	0	0	0	0	0	0	0	0	0	0.0017301	0	0	0	0	0	0	0	0	0	0	0	0	0	0	0.00353357	0	0	0	0	0	0	0	0	0	0	0	0	0	0	0	0
Event:1342	0	0	0.0110701	0.00290698	0.0190476	0	0	0	0	0.060241	0.00574713	0	0	0	0	0.0790191	0	0.0160428	0.00888889	0	0	0.00534759	0.0052356	0.0217391	0	0	0.247664	0	0.00393701	0.0097561	0	0	0.165254	0.0558882	0.00529101	0	0	0	0.247664	0	0	0	0	0	0	0	0	0.00574713	0
Event:1039	0	0	0	0.00515464	0	0	0	0	0	0	0	0	0	0	0	0.00408163	0	0	0	0	0	0	0	0	0	0	0	0	0	0	0	0	0.0162602	0.0106667	0	0	0	0	0	0	0	0	0	0	0	0	0	0	0
Event:1449	0.0445104	0.00308642	0.0233766	0.0616438	0.0745098	0	0.0433526	0.0433526	0	0.00261097	0.0151188	0	0	0.00505051	0.00346021	0.0340681	0	0.02526	0.00289017	0	0	0.00325733	0.00321543	0.00653595	0	0	0.00519481	0	0.0135135	0	0	0	0.00253807	0.0124805	0.00806452	0.00333333	0	0	0.00519481	0.0236407	0.00699301	0.00977199	0	0.00346021	0	0	0	0.0151188	0
Event:496	0.0117647	0	0.0600707	0.0569801	0.110024	0.00306748	0.0037594	0.0037594	0	0	0.00534759	0	0	0.00662252	0	0.071066	0	0.0548673	0	0	0	0	0	0.00469484	0	0	0.0654545	0	0.00716846	0	0	0	0.0100671	0	0.00246914	0	0	0	0.0654545	0.0119403	0	0	0	0	0	0	0	0.00534759	0
Event:39	0	0	0	0	0	0	0	0	0	0	0.00904977	0	0	0	0	0.0306513	0	0	0	0	0	0	0	0.0166667	0	0	0.00719424	0	0	0	0	0	0	0.052356	0.00396825	0	0	0	0.00719424	0	0	0	0	0	0	0	0	0.00904977	0
Event:1723	0	0	0	0	0	0	0	0	0	0.0275229	0	0	0	0	0	0	0	0	0	0	0	0	0	0	0	0	0	0	0	0	0	0	0.025	0.00802139	0.00440529	0	0	0	0	0	0	0	0	0	0	0	0	0	0
Event:1721	0	0	0	0	0	0	0	0	0	0	0	0	0	0	0	0	0	0	0	0	0	0	0	0	0	0	0	0	0	0	0	0	0.00869565	0.00543478	0	0	0	0	0	0	0	0	0	0	0	0	0	0	0
Event:1435	0	0	0	0	0	0	0	0	0	0	0	0	0	0	0	0	0	0	0	0	0	0	0	0	0	0	0	0	0	0	0	0	0	0.00271739	0	0	0	0	0	0	0	0	0	0	0	0	0	0	0
Event:1493	0.00184502	0	0.00688468	0.0546624	0.0364656	0.00163666	0.00363636	0.00363636	0.00210084	0.0034904	0.01849	0	0.00194932	0	0	0.01	0	0.066586	0.0150943	0	0	0	0	0.00402414	0	0	0.00696864	0	0.00176991	0	0	0	0.00860585	0.0526316	0.0313433	0	0	0	0.00696864	0.00321543	0	0	0	0	0	0	0	0.01849	0
Event:1438	0.008	0	0.00598802	0.0528634	0.0387097	0	0	0	0	0	0.00411523	0	0	0	0	0	0	0.0357143	0.034188	0	0	0	0	0	0	0	0	0	0	0	0	0	0	0	0	0	0	0	0	0	0	0	0	0	0	0	0	0.00411523	0
Event:1546	0.0299401	0.013986	0.00469484	0.0288809	0.0308123	0	0	0	0	0.00492611	0.0469314	0	0.00704225	0.00925926	0	0.0243902	0.00819672	0.0139165	0.0182927	0	0	0.0322581	0.03125	0.015873	0	0	0.0147059	0	0.0103627	0	0	0	0.0046729	0.00213675	0.015873	0	0	0	0.0147059	0.012	0.00934579	0	0	0	0	0	0	0.0469314	0
Event:1226	0	0	0	0	0	0	0	0	0	0	0	0	0	0	0	0	0	0	0	0	0	0	0	0	0	0	0	0	0.00909091	0.016129	0	0	0	0	0	0	0	0	0	0	0	0	0	0	0	0	0	0	0
Event:1441	0.010989	0.00641026	0.00444444	0.00677966	0.0106383	0	0.048913	0.048913	0.0172414	0.0384615	0.00666667	0	0	0	0.0166667	0.00288184	0	0.00772201	0.00561798	0	0.0078125	0	0	0.00719424	0	0	0	0	0.00485437	0	0	0	0.0179372	0.00208333	0.0278638	0.0555556	0	0	0	0.00378788	0	0.0142857	0.00884956	0.0166667	0	0	0	0.00666667	0
Event:1326	0	0	0	0	0	0	0	0	0	0	0	0	0	0	0	0	0	0.00233645	0	0	0	0	0	0	0	0	0	0	0	0	0	0	0	0.0346667	0	0	0	0	0	0	0	0	0	0	0	0	0	0	0
Event:1499	0.0123457	0	0	0.00515464	0.0109091	0	0	0	0	0	0	0	0	0	0	0	0	0.00719424	0.0131579	0	0	0	0	0	0	0	0	0	0	0	0	0	0	0	0	0	0	0	0	0.00617284	0	0	0	0	0	0	0	0	0
Event:1082	0.0210748	0.00212766	0.0575314	0.0393852	0.0476619	0	0.0124224	0.0124224	0.00110865	0.0183113	0.0372137	0	0.00534759	0.00395648	0	0.121782	0.00108814	0.0514883	0.00416667	0	0	0.0164835	0.0164114	0.0087241	0	0.00109409	0.0635593	0	0.00100908	0	0	0	0.0232558	0.0309446	0.0219579	0	0	0	0.0635593	0.0204082	0	0.00216216	0	0	0	0	0	0.0372137	0
Event:1079	0.0255319	0	0.150407	0.0535714	0.0454545	0.00323625	0	0	0	0	0.00842697	0	0	0.00701754	0	0.167147	0	0.0193662	0	0	0	0.00510204	0.005	0.0154639	0	0	0.0534351	0	0	0	0	0	0	0	0.0183246	0	0	0	0.0534351	0.0320513	0	0.00505051	0	0	0	0	0	0.00842697	0
Event:1070	0.023224	0	0.0776567	0.0461165	0.0617978	0.00245098	0.0174497	0.0174497	0	0.0222513	0.0471014	0	0.00699301	0.00378788	0	0.154235	0.00143062	0.0604878	0.00269542	0	0	0.0114778	0.0114123	0.0100287	0	0	0.0798898	0	0.00129702	0	0	0	0.0285714	0.0204878	0.0239726	0	0	0	0.0798898	0.0221675	0	0.00141643	0	0	0	0	0	0.0471014	0
Event:1029	0.0511628	0.00505051	0.0229008	0.059375	0.0904393	0	0.0681818	0.0681818	0	0.00389105	0.0207715	0	0	0.00369004	0.00613497	0.031746	0	0.0291971	0.00454545	0	0	0	0	0.00552486	0	0	0	0	0.0204918	0	0	0	0	0.00965251	0.00808625	0.00574713	0	0	0	0.0165563	0.00621118	0.010989	0	0.00613497	0	0	0	0.0207715	0
Event:1213	0.03125	0	0.0515464	0.0740741	0.036036	0	0.00738007	0.00738007	0	0.00338983	0.0241287	0	0	0.00323625	0	0.0515971	0	0.0361446	0	0	0	0.00456621	0.0044843	0	0	0	0.0274914	0	0.0105634	0	0	0	0.00655738	0.0274725	0.0274314	0	0	0	0.0274914	0.0117302	0.010101	0	0	0	0	0	0	0.0241287	0
Event:699	0	0	0	0.00600601	0	0	0	0	0	0.0409836	0.00294985	0	0.00520833	0	0	0.0184697	0	0	0	0	0	0	0	0.0171429	0	0	0.0708333	0	0.00409836	0	0	0	0.0860656	0	0.00271003	0	0	0	0.0708333	0.00331126	0	0	0	0	0	0	0	0.00294985	0
Event:863	0.00862069	0	0	0.00436681	0	0	0	0	0	0	0.0042735	0	0	0	0	0.00357143	0	0.00220264	0	0	0	0	0	0	0	0	0	0	0.00719424	0	0	0	0	0	0.0153257	0	0	0.0217391	0	0.00507614	0	0	0	0	0	0	0	0.0042735	0
Event:1089	0.0588235	0	0.0515464	0.0416667	0.00561798	0	0	0	0	0	0.00719424	0	0	0.0196078	0	0.0349206	0	0.00401606	0	0	0	0	0	0	0	0	0.0260417	0	0	0	0	0	0	0.00437637	0.0299003	0	0	0	0.0260417	0.0125	0	0.00840336	0	0	0.010989	0	0	0.00719424	0
Event:1062	0	0	0	0	0	0	0	0	0	0	0	0	0	0	0	0	0	0	0	0	0	0	0	0	0	0	0	0	0	0	0	0	0	0	0	0	0	0	0	0	0	0	0	0	0	0	0	0	0
Event:1059	0.00294985	0.00643087	0.00526316	0.00221239	0.0113208	0.004914	0.0115942	0.0115942	0	0.0508475	0.0200445	0	0.00322581	0.0025974	0	0.0140845	0.00344828	0.0134529	0.00600601	0	0	0.00338983	0.00334448	0	0	0.00350877	0.00536193	0	0.0371429	0.00961538	0.00363636	0.00371747	0.018617	0.0143312	0.010352	0.00347222	0	0	0.00536193	0	0	0.0205479	0	0	0	0	0	0.0200445	0
Event:696	0.00742115	0	0.00171233	0.00459418	0	0	0	0	0	0	0	0	0	0	0	0.00141643	0	0.00227531	0	0	0	0	0	0	0	0	0	0	0.00176991	0	0	0	0	0.0011919	0.00582242	0	0	0	0	0.11828	0	0	0	0	0	0	0	0	0
Event:1076	0.0176471	0.0814815	0.0189573	0.0214286	0.0109589	0	0	0	0.00943396	0.0512821	0.0210526	0	0.0827068	0	0	0.0498442	0	0.00196078	0.0700637	0.00980392	0	0.0661157	0.0725806	0.0238095	0.145631	0.15534	0.0146341	0.145631	0	0	0	0	0	0.0107527	0.00626959	0	0	0	0.0146341	0	0.0283019	0	0	0	0	0	0	0.0210526	0
Event:961	0	0	0	0	0	0	0	0	0	0.0178571	0.00502513	0	0.0192308	0	0	0	0	0	0	0	0	0	0	0	0	0	0	0	0	0	0	0	0	0	0	0	0	0	0	0	0	0	0	0	0	0	0	0.00502513	0
Event:693	0	0	0	0.00454545	0	0	0	0	0	0.0769231	0	0	0	0	0	0.0381679	0	0	0	0	0	0	0	0	0	0	0.0833333	0	0	0	0	0	0.070922	0	0	0	0	0	0.0833333	0	0	0	0	0	0	0	0	0	0
Event:458	0.00347222	0.0234375	0	0.0075188	0.0341151	0	0.099631	0.099631	0	0.003125	0.0175	0	0.027668	0.00299401	0	0.0134228	0	0	0.0215827	0	0	0	0.00809717	0.00823045	0.0263158	0.0307018	0.00309598	0.0263158	0.00321543	0.123404	0	0	0.00302115	0	0.0139211	0.00847458	0	0	0.00309598	0.00271003	0.0273973	0	0	0	0	0	0	0.0175	0
Event:1346	0.00719424	0	0.0340909	0.012	0.00298507	0	0	0	0	0.00584795	0.00389105	0	0.00909091	0	0	0.0592334	0	0.0105708	0	0	0	0.0105263	0.010101	0.0105263	0	0	0.215278	0	0.00617284	0	0	0	0.0828402	0.018648	0	0	0	0	0.215278	0	0	0	0	0	0	0	0	0.00389105	0
Event:1001	0.047619	0	0	0.0182648	0.00327869	0	0	0	0	0.0070922	0.00440529	0	0	0.00645161	0	0.003663	0	0.00223714	0	0	0	0.03125	0.0294118	0	0	0	0.0211268	0	0	0	0	0	0.00657895	0.00493827	0	0	0	0	0.0211268	0.00526316	0	0	0	0	0	0	0	0.00440529	0
Event:1669	0.0230415	0	0.019305	0.00600601	0.0195122	0	0.00434783	0.00434783	0	0	0	0	0	0.0113208	0	0.0184697	0.00581395	0.00900901	0	0	0	0.00564972	0.00552486	0.0171429	0	0	0.00390625	0	0	0	0	0	0.00378788	0	0.00817439	0	0	0	0.00390625	0.0133779	0	0	0	0	0	0	0	0	0
Event:1192	0.0463576	0	0.0582011	0.0423077	0.00568182	0	0.0060241	0.0060241	0	0	0.010989	0	0	0.00990099	0	0.0320513	0	0.00404858	0	0	0	0	0	0	0	0	0.0265957	0	0	0	0	0	0	0.00220264	0.030303	0	0	0	0.0265957	0.00843882	0	0	0	0	0.0114943	0	0	0.010989	0
Event:1363	0	0	0	0	0.0109091	0	0.0111111	0.0111111	0	0	0	0	0	0	0	0	0	0.00478469	0	0	0	0	0	0	0	0	0	0	0	0	0	0	0	0	0	0	0	0	0	0	0	0	0	0	0	0	0	0	0
Event:1187	0	0	0	0.00480769	0	0.00609756	0	0	0	0	0	0	0	0	0	0.015625	0	0	0	0	0	0.0196078	0.0181818	0	0	0	0.00769231	0	0	0	0	0	0.00724638	0	0	0	0	0	0.00769231	0.0231214	0	0	0	0	0	0	0	0	0
Event:1188	0	0	0	0.00480769	0	0.00609756	0	0	0	0	0	0	0	0	0	0.015625	0	0	0	0	0	0.0196078	0.0181818	0	0	0	0.00769231	0	0	0	0	0	0.00724638	0	0	0	0	0	0.00769231	0.0231214	0	0	0	0	0	0	0	0	0
Event:748	0.02	0.008	0	0.0114068	0.0204678	0.00452489	0.0188679	0.0188679	0	0.00543478	0	0	0.00813008	0.00505051	0	0.0359477	0	0.00408998	0.00680272	0	0	0.00925926	0.00892857	0	0	0	0.0107527	0	0.00571429	0.00787402	0	0	0	0	0	0	0	0	0.0107527	0.0353982	0.0348837	0	0	0	0	0	0	0	0
Event:1501	0	0	0.00655022	0.0191571	0.00326264	0	0.00234192	0.00234192	0	0	0.00750469	0	0	0.00215517	0	0.00517241	0	0.0384088	0.00485437	0	0.00275482	0	0	0	0	0	0.00665188	0	0	0	0	0	0.0153846	0.0084507	0.0718336	0.00546448	0.00287356	0	0.00665188	0.00200401	0	0	0	0	0	0	0	0.00750469	0
Event:465	0	0	0	0	0.0289855	0	0.102273	0.102273	0	0.00840336	0.00487805	0	0.0172414	0	0	0.00398406	0	0	0	0	0	0	0	0	0	0	0	0	0.00909091	0.0327869	0	0	0	0	0	0	0	0	0	0	0	0	0	0	0	0	0	0.00487805	0
Event:1500	0.0162602	0	0.0503145	0.0214592	0.00626959	0	0	0	0	0.00641026	0.00413223	0	0	0.00588235	0	0.0212014	0	0.00652174	0	0	0	0.0125	0.0119048	0.0125	0	0	0.00628931	0	0	0	0	0	0.00598802	0.0023753	0.00738007	0	0	0	0.00628931	0.00980392	0	0	0	0	0	0	0	0.00413223	0
Event:1035	0.0258752	0	0.0832073	0.0479361	0.0622711	0	0.016369	0.016369	0	0.0246734	0.0503979	0	0.0078125	0.0041841	0	0.170391	0.00160256	0.0652632	0.0029985	0	0	0.0128617	0.0127796	0.011236	0	0	0.0890937	0	0.00143678	0	0	0	0.0316547	0.0210305	0.0249377	0	0	0	0.0890937	0.0244233	0	0.00158479	0	0	0	0	0	0.0503979	0
Event:959	0	0	0	0	0	0	0	0	0	0	0.0145631	0	0	0	0	0	0	0	0	0	0	0	0	0.0217391	0	0	0.008	0	0.00884956	0	0	0	0	0.0104167	0	0	0	0	0.008	0.00584795	0	0	0	0	0	0	0	0.0145631	0
Event:1396	0.00598802	0	0.00478469	0.00716846	0.00831025	0	0.0114286	0.0114286	0	0.00502513	0.0106007	0.0103093	0.00724638	0	0	0.0215385	0	0.00596421	0.00617284	0	0	0	0	0	0	0	0.0049505	0	0	0	0	0	0	0.00431965	0.00636943	0	0	0	0.0049505	0.0163265	0	0	0	0	0	0	0	0.0106007	0
Event:1350	0	0	0	0.00909091	0	0	0	0	0	0	0.0179372	0	0	0	0	0	0	0	0	0	0	0	0	0	0	0	0	0	0.0153846	0	0	0	0	0.00995025	0	0	0	0	0	0	0	0	0	0	0	0	0	0.0179372	0
Event:1037	0.0258752	0	0.0832073	0.0479361	0.0622711	0	0.016369	0.016369	0	0.0246734	0.0503979	0	0.0078125	0.0041841	0	0.170391	0.00160256	0.0652632	0.0029985	0	0	0.0128617	0.0127796	0.011236	0	0	0.0890937	0	0.00143678	0	0	0	0.0316547	0.0210305	0.0249377	0	0	0	0.0890937	0.0244233	0	0.00158479	0	0	0	0	0	0.0503979	0
Event:1158	0	0	0	0	0	0	0	0	0	0.015748	0.0141509	0	0.0149254	0	0	0	0	0	0	0	0	0	0	0.0192308	0	0	0	0	0.00840336	0	0	0	0	0.00510204	0	0	0	0	0	0	0	0	0	0	0	0	0	0.0141509	0
Event:1362	0	0	0	0.00512821	0.00359712	0	0	0	0	0.0176991	0	0	0	0	0	0	0	0.00238095	0	0	0	0	0	0	0	0	0	0	0	0	0	0	0.0243902	0	0	0	0	0	0	0	0	0	0	0	0	0	0	0	0
Event:1069	0.0335196	0	0.0509259	0.0567376	0.0241935	0	0	0	0	0.00462963	0.0133779	0	0	0.0176211	0	0.0386905	0	0.00770713	0	0	0	0	0	0	0	0	0.0232558	0	0	0	0	0	0	0.002079	0.0277778	0	0	0	0.0232558	0.0114068	0	0.00704225	0	0	0.00877193	0	0	0.0133779	0
Event:1085	0.0212766	0	0.00729927	0.0245098	0.00343643	0	0	0	0	0	0.014218	0	0	0	0	0.0116732	0	0.00462963	0	0	0	0.0196078	0.0181818	0.0196078	0	0	0.00769231	0	0	0	0	0	0	0	0.00411523	0	0	0	0.00769231	0.00568182	0	0	0	0	0	0	0	0.014218	0
Event:1034	0	0	0	0	0	0	0	0	0	0	0	0	0	0	0	0	0	0	0	0	0	0	0	0	0	0	0	0	0	0	0	0	0	0.0186667	0	0	0	0	0	0	0	0	0	0	0	0	0	0	0
Event:376	0.0235294	0	0.0167785	0.0108108	0.0178174	0	0.00371747	0.00371747	0	0	0	0	0	0.00986842	0	0.0167464	0.00473934	0.010118	0	0	0	0.00462963	0.00454545	0.0140187	0	0	0.00680272	0	0.00353357	0	0	0	0.00330033	0	0.00738916	0	0	0	0.00680272	0.0148368	0	0	0	0	0	0	0	0	0
Event:726	0	0	0	0	0.0035461	0	0.0212766	0.0212766	0	0.00847458	0.00985222	0	0	0	0	0.004	0	0	0	0	0	0	0	0	0	0	0	0	0.047619	0	0	0	0	0	0	0	0	0	0	0	0	0	0	0	0	0	0	0.00985222	0
Event:1087	0.002886	0	0.0137552	0.0493506	0.0336427	0.00131062	0.0042796	0.0042796	0	0.00414365	0.018797	0	0.00150376	0	0	0.0153664	0	0.0771637	0.0147059	0	0	0	0	0.00308166	0	0	0.00828729	0	0.0013947	0	0	0	0.00682128	0.0464135	0.0343558	0.00311526	0	0	0.00828729	0.00388098	0	0	0	0	0	0	0	0.018797	0
Event:493	0.00660793	0	0	0.00175747	0.00153374	0	0.00215054	0.00215054	0	0	0.00174216	0	0	0.00801603	0	0.0016129	0.00492611	0.00632911	0	0	0	0	0	0	0	0	0.00408163	0	0	0	0	0	0	0	0	0	0	0	0.00408163	0.135021	0	0	0	0	0	0	0	0.00174216	0
Event:389	0.0010142	0	0.00194742	0.0185185	0.00169348	0.000947867	0.00100503	0.00100503	0	0.00394089	0	0	0	0.00291262	0	0.0222025	0.00213675	0.0145482	0.00306435	0	0.00107411	0.00106157	0.00105708	0.00319149	0	0	0.0323232	0	0	0	0	0	0.0393542	0.0363196	0.0280797	0.00753498	0	0	0.0323232	0	0	0	0	0	0	0	0.0010917	0	0
Event:1322	0	0	0	0	0.002849	0	0	0	0	0.0107527	0.003663	0	0.00793651	0	0	0	0	0	0	0	0.01	0	0	0	0	0	0	0	0	0	0	0	0.0310881	0.00666667	0	0	0	0	0	0	0.010989	0	0	0	0	0	0	0.003663	0
Event:1398	0	0	0	0	0	0	0	0	0	0	0	0	0	0	0	0	0	0	0	0	0	0	0	0	0	0	0	0	0	0	0	0	0	0.00533333	0	0	0	0	0	0	0	0	0	0	0	0	0	0	0
Event:1321	0	0	0	0.00332226	0.0078534	0	0	0	0	0.0780488	0.0549828	0	0	0	0	0	0	0.00764818	0	0	0	0	0	0	0	0	0.0044843	0	0	0	0	0	0.0642202	0.00413223	0	0	0	0	0.0044843	0	0	0	0	0	0	0	0	0.0549828	0
Event:1196	0.0258752	0	0.0832073	0.0479361	0.0622711	0	0.016369	0.016369	0	0.0246734	0.0503979	0	0.0078125	0.0041841	0	0.170391	0.00160256	0.0652632	0.0029985	0	0	0.0128617	0.0127796	0.011236	0	0	0.0890937	0	0.00143678	0	0	0	0.0316547	0.0210305	0.0249377	0	0	0	0.0890937	0.0244233	0	0.00158479	0	0	0	0	0	0.0503979	0
Event:759	0	0	0	0	0.00364964	0	0	0	0	0.00909091	0	0	0	0	0	0.00413223	0	0.00240385	0	0	0	0	0	0	0	0	0	0	0	0	0	0	0	0.00266667	0.00442478	0	0	0	0	0.00628931	0	0	0	0	0	0	0	0	0
Event:467	0	0.00934579	0	0.00404858	0.0030303	0	0.0510949	0.0510949	0.0147059	0.0308642	0	0	0	0	0	0.0033557	0	0.00638298	0.00775194	0	0	0	0	0	0	0	0	0	0	0	0	0	0	0.00232019	0.0253623	0.0769231	0	0	0	0	0	0	0	0	0	0	0	0	0
Event:1411	0.017094	0	0.0125786	0.0220264	0.00318471	0	0	0	0	0	0.00851064	0	0	0.00609756	0	0.00711744	0	0.0043956	0	0	0	0	0	0	0	0	0.0198675	0	0	0	0	0	0	0.00970874	0.00754717	0	0	0	0.0198675	0	0	0	0	0	0	0	0	0.00851064	0
Event:1410	0	0	0	0.0233645	0.00332226	0	0.00877193	0.00877193	0	0	0.0044843	0	0	0.0133333	0	0	0	0.0183486	0	0	0.02	0	0	0	0	0	0.00714286	0	0	0	0	0	0	0	0.0119522	0	0	0	0.00714286	0	0	0	0	0	0	0	0	0.0044843	0
Event:791	0	0	0	0	0	0	0	0	0	0	0	0	0	0	0	0	0	0	0	0	0	0.0333333	0.0294118	0	0	0	0.00917431	0	0	0	0	0	0	0.00269542	0	0	0	0	0.00917431	0	0	0	0	0	0	0	0	0	0
Event:1036	0.0258752	0	0.0832073	0.0479361	0.0622711	0	0.016369	0.016369	0	0.0246734	0.0503979	0	0.0078125	0.0041841	0	0.170391	0.00160256	0.0652632	0.0029985	0	0	0.0128617	0.0127796	0.011236	0	0	0.0890937	0	0.00143678	0	0	0	0.0316547	0.0210305	0.0249377	0	0	0	0.0890937	0.0244233	0	0.00158479	0	0	0	0	0	0.0503979	0
Event:459	0.00256849	0.00615655	0.0133668	0.0150198	0.0507302	0.00161551	0.0120069	0.0120069	0.000905797	0.0186283	0.0149606	0	0.00175439	0.00661704	0	0.0175305	0.00178571	0.0279292	0.00690846	0	0	0.00356189	0.00354925	0.00177778	0.000896861	0.00179372	0.0058382	0.000896861	0.0205128	0.00969163	0.00271739	0.000909091	0.00998336	0.00893471	0.0122794	0.0044843	0	0	0.0058382	0.00400962	0	0.0125561	0	0	0.000909091	0.000909091	0	0.0149606	0
Event:754	0	0	0.0232558	0.0139373	0.0360111	0	0	0	0	0.0824742	0.0136986	0	0	0	0	0.125	0	0.0278884	0	0	0	0.0307692	0.0298507	0.0229008	0	0	0.954128	0	0.005	0	0	0	0.116162	0.0127932	0.00307692	0	0	0	0.954128	0.00387597	0	0	0	0	0	0	0	0.0136986	0
Event:1090	0.0258752	0	0.0832073	0.0479361	0.0622711	0	0.016369	0.016369	0	0.0246734	0.0503979	0	0.0078125	0.0041841	0	0.170391	0.00160256	0.0652632	0.0029985	0	0	0.0128617	0.0127796	0.011236	0	0	0.0890937	0	0.00143678	0	0	0	0.0316547	0.0210305	0.0249377	0	0	0	0.0890937	0.0244233	0	0.00158479	0	0	0	0	0	0.0503979	0
Event:1190	0.0142518	0	0.0353201	0.0650888	0.0263591	0	0.00229885	0.00229885	0	0.00437637	0.0130112	0	0	0.0172043	0	0.0154639	0	0.0323887	0.0071599	0	0	0.0026178	0.00259067	0	0	0	0.00873362	0	0.00446429	0	0	0	0.0107527	0.00835655	0.039783	0.00266667	0	0	0.00873362	0.00395257	0.00276243	0.00260417	0	0	0	0	0	0.0130112	0
Event:1241	0.00892857	0	0.0325203	0.058548	0.0249042	0	0.00288184	0.00288184	0	0.0027027	0.0133038	0	0	0.0158311	0	0.006	0	0.0273141	0.0060241	0	0	0.00340136	0.0033557	0	0	0	0.00537634	0	0	0	0	0	0.00791557	0.00473934	0.0231092	0	0	0	0.00537634	0.00238663	0	0.00337838	0	0	0	0	0	0.0133038	0
Event:1191	0.00449102	0	0.0297619	0.0268172	0.0260173	0.00213068	0.00148258	0.00148258	0	0.00438596	0.00274725	0.000786782	0.000762195	0.00434153	0	0.040774	0	0.0250153	0.00224888	0	0.00783085	0.00154321	0.00153846	0.0023166	0	0	0.0260805	0	0.00146735	0	0	0	0.0102115	0.0608414	0.0233516	0.00155159	0	0	0.0260805	0.00636492	0	0.000769823	0	0	0	0	0	0.00274725	0
Event:1491	0.00694444	0	0.00537634	0.015748	0.0333333	0	0.00653595	0.00653595	0	0	0.00381679	0	0	0	0	0.00651466	0	0.00835073	0	0	0	0	0	0	0	0	0	0	0	0.0169492	0	0	0	0	0.0173611	0	0	0	0	0.00444444	0	0	0	0	0	0	0	0.00381679	0
Event:356	0.00729927	0	0.0227273	0.0502092	0.0470219	0	0	0	0	0	0	0	0	0.00546448	0	0.0100334	0	0.0793651	0	0	0	0	0	0.0107527	0	0	0.0359281	0	0.00625	0	0	0	0	0.00694444	0	0	0	0	0.0359281	0.00458716	0	0	0	0	0	0	0	0	0
Event:1088	0.0171674	0.0144928	0.00722022	0.0174419	0.0408654	0.00327869	0	0	0	0.00749064	0.0534125	0	0.00483092	0.0035461	0	0.0255754	0	0.0123239	0.0131004	0	0	0.0104712	0.0102564	0.00520833	0	0	0.0225564	0	0.0116732	0	0	0	0	0.0037594	0.0131579	0	0	0	0.0225564	0.00632911	0.00581395	0	0	0	0	0	0	0.0534125	0
Event:1399	0	0	0	0	0	0	0	0	0	0.00793651	0.00471698	0	0	0	0	0	0	0.00231481	0	0	0	0	0	0	0	0	0	0	0	0	0	0	0	0.0343008	0	0	0	0	0	0	0	0	0	0	0	0	0	0.00471698	0
Event:1063	0.0613497	0	0.0969388	0.0553506	0.0758017	0	0	0	0	0	0.0246479	0	0	0	0	0.0906149	0	0.0407332	0	0	0	0.0078125	0.00757576	0.0238095	0	0	0.0721649	0	0	0	0	0	0.00934579	0	0.003125	0	0	0	0.0721649	0.00793651	0	0	0	0	0	0	0	0.0246479	0
Event:775	0	0.0116279	0	0	0	0	0	0	0	0	0.00869565	0	0	0	0	0	0	0	0.00925926	0	0	0	0	0.0294118	0	0	0	0	0.104839	0.0853659	0	0	0	0	0	0	0	0	0	0	0	0	0	0	0	0	0	0.00869565	0
Event:1057	0.0348837	0.00840336	0.00324675	0.00529101	0.0522727	0	0.408163	0.408163	0.005	0.0274914	0.0158311	0	0.00421941	0	0.00985222	0.0360577	0	0.00498339	0.00769231	0	0	0.0045045	0.00442478	0.00904977	0	0	0	0	0.010453	0.0852018	0.00995025	0	0.00323625	0.0017762	0.00973236	0.00934579	0	0	0	0.0295858	0.0049505	0	0.00510204	0.00985222	0	0	0	0.0158311	0
Event:1077	0.0103093	0	0.0672646	0.03	0.0710383	0	0	0	0	0.00440529	0.0129032	0	0	0.0168067	0	0.0909091	0.00684932	0.0409357	0	0	0	0.00662252	0.00645161	0.00662252	0	0	0.084507	0	0	0	0	0	0.0170213	0.0207039	0	0	0	0	0.084507	0.014652	0	0	0	0	0	0	0	0.0129032	0
Event:1084	0.0103093	0	0.0672646	0.03	0.0710383	0	0	0	0	0.00440529	0.0129032	0	0	0.0168067	0	0.0909091	0.00684932	0.0409357	0	0	0	0.00662252	0.00645161	0.00662252	0	0	0.084507	0	0	0	0	0	0.0170213	0.0207039	0	0	0	0	0.084507	0.014652	0	0	0	0	0	0	0	0.0129032	0
Event:1189	0.0290698	0	0.0478469	0.0622711	0.0219178	0	0.0108696	0.0108696	0	0.00480769	0.010274	0	0	0.0045045	0	0.0396341	0	0.0157791	0	0	0	0	0	0	0	0	0.0192308	0	0	0	0	0	0.00456621	0.010661	0.0350318	0.008	0	0	0.0192308	0.0078125	0	0	0	0	0	0	0	0.010274	0
Event:1033	0.04	0	0.035461	0.0187793	0.00334448	0	0	0	0	0	0.00452489	0	0	0.0204082	0	0.0113208	0	0.00226757	0	0	0	0	0	0	0	0	0	0	0	0	0	0	0	0	0.016129	0	0	0	0	0.00543478	0	0	0	0	0.030303	0	0	0.00452489	0
Event:1115	0.030303	0	0.00564972	0.0289256	0.0215385	0	0	0	0	0	0.00793651	0	0.00943396	0.0111111	0	0.00334448	0.0116279	0.00423729	0.00769231	0	0	0.0222222	0.0212766	0.010989	0	0	0.00588235	0	0.0127389	0	0	0	0.00561798	0.00231481	0.0142857	0	0	0	0.00588235	0.00462963	0	0	0	0	0	0	0	0.00793651	0
Event:1497	0.00286533	0	0.0136612	0.0490323	0.0334487	0.00130208	0.00424929	0.00424929	0	0.00411523	0.01868	0	0.00149254	0	0	0.0152761	0	0.0767635	0.0145985	0	0	0	0	0.0030581	0	0	0.00823045	0	0.00138504	0	0	0	0.00677507	0.04617	0.0366748	0.00309119	0	0	0.00823045	0.00385604	0	0	0	0	0	0	0	0.01868	0
Event:1242	0	0	0.0151515	0	0	0	0	0	0	0	0	0	0	0	0	0	0	0.00607287	0	0	0	0	0	0	0	0	0	0	0	0	0	0	0	0.0021978	0	0	0	0	0	0	0	0	0	0	0	0	0	0	0
Event:1049	0	0	0.0234742	0.0140351	0.0362117	0	0	0	0	0.0833333	0.0137931	0	0	0	0	0.125828	0	0.028	0	0	0	0.0232558	0.0225564	0.0232558	0	0	0.971963	0	0.00505051	0	0	0	0.117347	0.012848	0.00309598	0	0	0	0.971963	0.00390625	0	0	0	0	0	0	0	0.0137931	0
Event:1050	0	0	0.0232558	0.0139373	0.0360111	0	0	0	0	0.0824742	0.0136986	0	0	0	0	0.125	0	0.0278884	0	0	0	0.0307692	0.0298507	0.0229008	0	0	0.954128	0	0.005	0	0	0	0.116162	0.0127932	0.00307692	0	0	0	0.954128	0.00387597	0	0	0	0	0	0	0	0.0136986	0
Event:1032	0	0	0.120141	0.0430108	0.00641026	0	0	0	0	0	0.0234375	0	0	0.003125	0	0.0402844	0	0.0199667	0.011236	0	0	0.00873362	0.00858369	0	0	0	0.00323625	0	0.00675676	0	0	0	0	0.0141844	0.0708861	0	0.00490196	0	0.00323625	0.00849858	0	0	0	0	0	0	0	0.0234375	0
Event:1496	0	0	0	0.0708215	0.0429864	0	0.00735294	0.00735294	0.00505051	0	0.0026178	0	0	0	0	0.00941176	0	0.0691489	0.023622	0	0	0	0	0	0	0	0.00334448	0	0	0	0	0	0.00325733	0.00178253	0.0350877	0.00469484	0	0	0.00334448	0.00289855	0	0	0	0	0	0	0	0.0026178	0
Event:1397	0	0	0.0167598	0.00796813	0.00598802	0	0	0	0	0.0177515	0.00389105	0	0.00909091	0	0	0	0	0.00631579	0	0	0.0119048	0	0	0.0105263	0	0	0	0	0	0	0	0	0.00549451	0.00229358	0.00348432	0.0113636	0	0	0	0	0	0	0	0	0	0	0	0.00389105	0
Event:1418	0.00711744	0.00392157	0.0483871	0.0503979	0.651724	0	0.0245614	0.0245614	0	0.00638978	0.0126263	0	0.00395257	0	0.00454545	0.0395349	0	0.0543294	0.00361011	0	0	0	0	0.00420168	0	0	0.0358306	0	0.00657895	0.00389105	0	0	0.00307692	0.00346021	0	0	0	0	0.0358306	0.00552486	0	0.012605	0	0.00454545	0	0	0	0.0126263	0
Event:1400	0	0	0	0.00315457	0.0025	0	0	0	0	0.00851064	0.0157233	0	0	0.004	0	0.00819672	0	0.00184502	0.00502513	0	0	0	0	0	0	0	0	0	0	0	0	0	0.00813008	0.00803213	0	0.0131579	0	0	0	0	0	0	0	0	0	0	0	0.0157233	0
Event:1023	0.0233918	0	0.0483092	0.024911	0.0421348	0	0.00546448	0.00546448	0	0.0197044	0.0103448	0	0	0.00454545	0	0.0970874	0	0.0239521	0	0	0	0.00769231	0.00746269	0.0155039	0	0	0.117021	0	0.00507614	0	0	0	0.0480769	0.00639659	0	0	0	0	0.117021	0.0118577	0	0	0	0	0	0	0	0.0103448	0
Event:881	0	0.00595238	0	0.00651466	0.0181818	0	0.126374	0.126374	0.023622	0.0178571	0	0	0.0121212	0.00833333	0.0151515	0.011236	0	0	0.00526316	0	0.00714286	0	0.00645161	0.00662252	0	0	0.0176211	0	0.00458716	0.0490798	0	0	0.00420168	0	0.0392749	0.0211268	0	0	0.0176211	0.00362319	0	0	0	0.0151515	0	0	0	0	0
Event:454	0	0.00595238	0	0.00651466	0.0181818	0	0.126374	0.126374	0.023622	0.0178571	0	0	0.0121212	0.00833333	0.0151515	0.011236	0	0	0.00526316	0	0.00714286	0	0.00645161	0.00662252	0	0	0.0176211	0	0.00458716	0.0490798	0	0	0.00420168	0	0.0392749	0.0211268	0	0	0.0176211	0.00362319	0	0	0	0.0151515	0	0	0	0	0
Event:960	0	0	0	0	0	0	0	0	0	0.0178571	0.00502513	0	0.0192308	0	0	0	0	0	0	0	0	0	0	0	0	0	0	0	0	0	0	0	0	0	0	0	0	0	0	0	0	0	0	0	0	0	0	0.00502513	0
Event:1752	0	0	0	0	0.0177936	0	0	0	0	0.00826446	0.00483092	0	0	0.00740741	0	0.0119522	0	0.014218	0	0	0	0	0	0	0	0	0.0162602	0	0	0	0	0	0.00757576	0.0104439	0	0	0	0	0.0162602	0	0	0	0	0	0	0	0	0.00483092	0
Event:1666	0	0	0	0	0	0	0	0	0	0	0.037037	0	0	0	0	0	0	0	0	0	0	0	0	0	0	0	0	0	0	0	0	0	0	0	0	0	0	0	0	0	0	0	0	0	0	0	0	0.037037	0
Event:1457	0.0465116	0	0.0230415	0.0427046	0.0162162	0	0	0	0	0	0.0205479	0	0	0.00444444	0	0.00291545	0	0.0077821	0	0	0	0	0	0.00740741	0	0	0	0	0	0	0	0	0.0045045	0	0.0186335	0	0	0	0	0.00384615	0	0	0	0	0	0	0	0.0205479	0
Event:145	0	0	0.00869565	0	0.00371747	0	0	0	0	0	0	0	0	0	0	0.00421941	0	0.00733496	0	0	0	0	0	0	0	0	0	0	0	0	0	0	0	0	0	0	0	0	0	0	0	0	0	0	0	0	0	0	0
Event:1394	0.0313901	0.0049505	0.00369004	0.03003	0.00947867	0	0.00420168	0.00420168	0	0	0.00869565	0	0	0.010989	0	0.0180879	0	0.0070922	0.00446429	0	0.00574713	0.00540541	0.00529101	0.00540541	0	0	0.0114504	0	0.00396825	0	0	0	0.0111111	0.00190114	0.0106952	0.00561798	0	0	0.0114504	0.00974026	0.00606061	0	0	0	0.00628931	0	0	0.00869565	0
Event:269	0.0275591	0.00429185	0.00664452	0.0331492	0.0133038	0	0.00371747	0.00371747	0	0	0.0106667	0	0	0.00986842	0	0.0191847	0	0.010118	0.00392157	0	0.00487805	0.00462963	0.00454545	0.00462963	0	0	0.0102389	0	0.00353357	0	0	0	0.00996678	0.00179533	0.00987654	0.00478469	0	0	0.0102389	0.00884956	0.00510204	0	0	0	0.00526316	0	0	0.0106667	0
Event:270	0.0121951	0	0	0.0103093	0	0	0	0	0	0	0	0	0	0.0078125	0	0	0	0	0	0	0	0	0	0	0	0	0	0	0.0192308	0	0	0	0	0.00263852	0.00873362	0	0	0	0	0	0	0	0	0	0	0	0	0	0
Event:295	0	0	0	0	0	0	0	0	0	0.19469	0.0327103	0	0	0	0	0.0897959	0	0	0	0	0	0	0	0	0	0	0	0	0	0	0	0	0	0	0	0	0	0	0	0	0	0	0	0	0	0	0	0.0327103	0
Event:1254	0.0258752	0	0.0832073	0.0479361	0.0622711	0	0.016369	0.016369	0	0.0246734	0.0503979	0	0.0078125	0.0041841	0	0.170391	0.00160256	0.0652632	0.0029985	0	0	0.0128617	0.0127796	0.011236	0	0	0.0890937	0	0.00143678	0	0	0	0.0316547	0.0210305	0.0249377	0	0	0	0.0890937	0.0244233	0	0.00158479	0	0	0	0	0	0.0503979	0
Event:1599	0.00298954	0	0.00848656	0.0495315	0.0346062	0.00135318	0.00443131	0.00443131	0	0.00428571	0.0193798	0	0.00156006	0	0	0.0158151	0	0.076841	0.0136986	0	0	0	0	0.0032	0	0	0.00857143	0	0.001443	0	0	0	0.00705219	0.047619	0.0301887	0.00323625	0	0	0.00857143	0.00400534	0	0	0	0	0	0	0	0.0193798	0
Event:902	0.002886	0	0.0137552	0.0493506	0.0336427	0.00131062	0.0042796	0.0042796	0	0.00414365	0.018797	0	0.00150376	0	0	0.0153664	0	0.0771637	0.0147059	0	0	0	0	0.00308166	0	0	0.00828729	0	0.0013947	0	0	0	0.00682128	0.0464135	0.0343558	0.00311526	0	0	0.00828729	0.00388098	0	0	0	0	0	0	0	0.018797	0
Event:1316	0	0	0.00813008	0.00515464	0.00361011	0	0	0	0	0	0.00502513	0	0.0192308	0	0	0	0	0.00478469	0	0	0	0	0	0	0	0	0	0	0	0	0	0	0	0	0	0	0	0	0	0	0	0	0	0	0	0	0	0.00502513	0
Event:1353	0	0	0	0.0083682	0	0	0	0	0	0.00628931	0.00408163	0	0.0102041	0.00578035	0	0	0	0	0	0	0	0	0	0	0	0	0.0124224	0	0	0	0	0	0.0118343	0	0	0.0131579	0	0	0.0124224	0	0	0	0	0	0	0	0	0.00408163	0
Event:964	0.00787402	0.174419	0.00591716	0.012605	0.00309598	0	0	0	0	0.00628931	0.00819672	0	0.178571	0	0	0.0174216	0	0.00647948	0.138889	0	0	0	0	0	0	0	0.01875	0	0	0.00980392	0	0	0	0.0167464	0.010989	0	0	0	0.01875	0.00480769	0.0491803	0	0	0	0	0	0	0.00819672	0
Event:1700	0	0	0.00649351	0.00892857	0.019802	0	0	0	0	0	0.00434783	0	0	0	0	0.00727273	0	0.0226757	0	0	0	0	0	0	0	0	0.0277778	0	0	0	0	0	0.00645161	0	0	0	0	0	0.0277778	0	0	0	0	0	0	0	0	0.00434783	0
Event:1715	0.00787402	0	0.00591716	0.0083682	0.00934579	0	0	0	0	0	0	0	0	0.0235294	0	0.0174216	0	0.0152505	0	0	0	0	0	0	0	0	0	0	0	0	0	0	0	0.00472813	0.00729927	0	0	0	0	0	0	0.0238095	0	0	0	0	0	0	0
Event:1481	0.010101	0	0	0.00947867	0	0	0	0	0	0	0.00925926	0	0	0	0	0.0114943	0	0	0	0	0	0	0	0	0	0	0	0	0	0	0	0	0	0	0	0	0	0	0	0.0168539	0	0	0	0	0	0	0	0.00925926	0
Event:1604	0	0	0	0.00621118	0.00493827	0	0	0	0	0	0.00304878	0	0	0	0	0	0.0125	0.00182482	0	0	0	0	0	0	0	0	0	0	0	0	0	0	0	0.00197239	0	0	0	0	0	0	0	0	0	0	0	0	0	0.00304878	0
Event:1429	0	0	0	0	0	0	0	0	0	0	0	0	0.0147059	0	0	0.00769231	0	0	0	0	0	0	0	0.0588235	0	0	0.0472441	0	0	0	0	0	0.0522388	0	0	0	0	0	0.0472441	0	0	0	0	0	0	0	0	0	0
Event:1430	0	0	0.00497512	0	0.00564972	0	0	0	0	0.0105263	0.0145985	0	0	0	0	0.00934579	0	0.00809717	0	0	0	0	0	0.0265487	0	0	0.0263158	0	0	0	0	0	0.015	0.0246637	0.00325733	0	0	0	0.0263158	0	0	0	0	0	0	0	0	0.0145985	0
Event:766	0	0	0	0	0	0	0	0	0	0	0.00452489	0	0	0	0	0	0	0	0	0	0	0	0	0	0	0	0	0	0	0	0	0	0	0	0	0	0	0	0	0	0	0	0	0	0	0	0	0.00452489	0
Event:790	0	0.0672269	0	0.00754717	0.00286533	0	0.00617284	0.00617284	0	0.148148	0.030303	0	0.0330579	0	0	0.0890411	0	0	0.0567376	0	0	0.0185185	0.0555556	0.0576923	0.137931	0.136364	0	0.137931	0	0	0	0	0	0	0.00332226	0	0	0	0	0	0.0344828	0	0	0	0	0	0	0.030303	0
Event:41	0	0.0120482	0	0	0.00986842	0	0.0344828	0.0344828	0	0.162602	0.0177778	0	0.0123457	0	0	0.00364964	0	0.00223214	0.00952381	0	0	0	0	0	0	0	0	0	0	0	0	0	0	0	0	0	0	0	0	0.0105263	0	0	0	0	0	0	0	0.0177778	0
Event:51	0	0	0.00225734	0.00194553	0.00167504	0	0	0	0	0.0163934	0.0116732	0	0	0	0	0.00176991	0	0.0164835	0	0	0	0	0	0	0	0	0	0	0	0	0	0	0.0277136	0	0.00182149	0.00285714	0	0	0	0.0104603	0	0	0	0	0	0	0	0.0116732	0
Event:980	0	0	0	0	0	0	0	0	0	0	0	0	0	0	0	0	0	0	0	0	0	0	0	0	0	0	0.00869565	0	0	0	0	0	0.00813008	0	0	0	0	0	0.00869565	0.00621118	0	0.0263158	0	0	0	0	0	0	0
Event:79	0	0	0	0.00520833	0	0	0	0	0	0	0.00507614	0	0	0	0	0.00411523	0	0	0	0	0	0	0.025641	0.0285714	0	0	0	0	0	0	0	0	0	0	0	0	0	0	0	0.00625	0.142857	0	0	0	0	0	0	0.00507614	0
Event:1609	0	0.103448	0	0	0.00285714	0	0	0	0	0.140244	0.105263	0	0.211538	0	0	0.164234	0	0	0.0869565	0	0	0.00909091	0.00877193	0.00909091	0	0	0	0	0.0658683	0.0569106	0	0	0	0	0	0	0	0	0	0	0.0111111	0	0	0	0	0	0	0.105263	0
Event:105	0	0.00420168	0	0.0026455	0.222222	0	0.00732601	0.00732601	0	0	0.00787402	0	0.00423729	0	0	0.002331	0	0.00165837	0.00384615	0	0	0	0	0.00452489	0	0	0	0	0.0104895	0.0083682	0	0	0	0	0	0	0	0	0	0	0.00497512	0	0	0	0	0	0	0.00787402	0
Event:1490	0.00671141	0	0.0105263	0.0233463	0.0236686	0	0.152174	0.152174	0	0.0111111	0.00374532	0	0.00833333	0	0	0.00641026	0	0	0	0	0	0	0	0	0.0106383	0.0212766	0	0.0106383	0.0176471	0.25	0.0117647	0	0	0.00449438	0.00675676	0.0206186	0	0	0	0	0	0	0	0	0	0	0	0.00374532	0
Event:1574	0	0	0.00869565	0	0.00371747	0	0	0	0	0	0	0	0	0	0	0.00421941	0	0.00733496	0	0	0	0	0	0	0	0	0	0	0	0	0	0	0	0	0	0	0	0	0	0	0	0	0	0	0	0	0	0	0
Event:147	0	0	0.00662252	0.0229358	0.0166113	0	0	0	0	0	0.00884956	0	0	0	0	0.003663	0	0.0044843	0	0	0	0	0	0.047619	0	0	0.0431655	0	0	0	0	0	0.00657895	0.00742574	0	0	0	0	0.0431655	0	0	0	0	0	0	0	0	0.00884956	0
Event:451	0	0	0	0.00378788	0.0175439	0	0.141844	0.141844	0	0	0.011236	0	0.0165289	0	0	0	0	0	0	0	0	0	0	0	0	0	0	0	0.0802469	0.567901	0.0114943	0	0	0	0	0	0	0	0	0	0	0	0	0	0	0	0	0.011236	0
Event:424	0	0	0	0	0	0	0	0	0	0.00641026	0.0519481	0	0	0	0	0	0	0.0021645	0	0	0	0	0	0	0	0	0	0	0	0	0	0	0.00598802	0	0	0	0	0	0	0	0	0	0	0	0	0	0	0.0519481	0
Event:887	0	0	0	0	0.177305	0	0	0	0	0	0	0	0	0	0	0	0	0	0	0	0	0	0	0	0.08	0.0789474	0	0.08	0	0	0	0	0	0	0	0	0	0	0	0	0	0	0	0	0	0	0	0	0
Event:195	0	0	0	0	0	0	0	0	0	0	0	0	0	0	0	0	0	0	0	0	0	0	0	0	0	0	0.00862069	0	0	0	0	0	0	0.0188172	0	0	0	0	0.00862069	0	0	0	0	0	0	0	0	0	0
Event:202	0.00668151	0	0.00816327	0.0443623	0.0434783	0	0.00217391	0.00217391	0.0025974	0	0.0215054	0	0	0.00201207	0	0.0215589	0	0.0690122	0.00224215	0	0	0.002457	0.00243309	0	0	0	0.00828157	0	0	0	0	0	0.0040568	0.00267738	0.0118044	0	0	0	0.00828157	0.00566038	0.00518135	0.00244499	0	0	0	0	0	0.0215054	0
Event:828	0.0078125	0	0.0178571	0.00833333	0.00931677	0	0.00729927	0.00729927	0	0	0.00406504	0	0	0.0115607	0	0.00342466	0	0.00214592	0.00813008	0	0	0.0119048	0.0113636	0.0119048	0	0	0.0512821	0	0	0	0	0	0.068323	0	0.0109489	0	0	0	0.0512821	0	0	0	0	0	0	0	0	0.00406504	0
Event:468	0.0124224	0.00740741	0.00490196	0.00729927	0.0497076	0	0.869565	0.869565	0.0104167	0.0209424	0.0181159	0	0.0075188	0	0	0.0380952	0	0.00400802	0.00636943	0	0	0.00847458	0.00819672	0.017094	0	0	0	0	0.0163934	0.159664	0.0206186	0	0.00487805	0	0.00974026	0.00900901	0	0	0	0.00826446	0	0	0	0	0	0	0	0.0181159	0
Event:1368	0	0	0	0	0	0	0	0	0	0	0	0	0	0	0	0	0	0	0	0	0	0	0	0	0	0	0	0	0	0	0	0	0	0	0	0	0	0	0	0	0	0	0	0	0	0	0	0	0
Event:1371	0	0	0	0	0	0	0	0	0	0	0	0	0	0	0	0	0	0	0	0	0	0	0	0	0	0	0	0	0	0	0	0	0	0	0	0	0	0	0	0	0	0	0	0	0	0	0	0	0
Event:724	0	0	0	0	0	0	0	0	0	0	0	0	0	0	0	0	0	0	0	0	0	0	0	0	0	0	0	0	0.05	0	0	0	0	0	0	0	0	0	0	0	0	0	0	0	0	0	0	0	0
Event:584	0	0	0	0.00854701	0	0	0	0	0	0.00649351	0.00416667	0	0.0107527	0.00595238	0	0	0	0	0	0	0	0	0	0	0	0	0.00636943	0	0	0	0	0	0.0121951	0	0	0	0	0	0.00636943	0	0	0	0	0	0	0	0	0.00416667	0
Event:305	0	0	0.25283	0.0522193	0.0318471	0	0.0033557	0.0033557	0	0	0.0149254	0	0	0.0243902	0	0.0913462	0	0.0278232	0.00352113	0	0	0.00408163	0.00401606	0.0165289	0	0	0.0833333	0	0	0	0	0	0.0183486	0.00859107	0.028169	0	0	0	0.0833333	0.00542005	0	0	0	0	0	0	0	0.0149254	0
Event:832	0.0103627	0.00598802	0	0.0198675	0.0182292	0	0.00492611	0.00492611	0	0	0.012945	0	0.00606061	0.00416667	0	0.00842697	0	0.0018797	0.00529101	0	0	0	0	0.00666667	0	0	0	0	0.0139535	0.0119048	0	0	0	0.00408163	0.0058651	0	0	0	0	0.00729927	0.00769231	0	0	0	0	0	0	0.012945	0
Event:298	0	0	0	0	0	0	0	0	0	0	0	0	0	0	0	0	0	0	0	0	0	0	0	0	0	0	0	0	0	0	0	0	0	0	0	0	0	0	0	0	0	0	0	0	0	0	0	0	0
Event:1584	0	0	0	0	0.00361011	0	0	0	0	0	0	0	0.0192308	0	0	0	0	0	0	0	0	0	0	0	0	0	0	0	0	0	0	0	0	0	0	0	0	0	0	0	0	0	0	0	0	0	0	0	0
Event:1495	0.0121951	0	0	0.0103093	0	0	0	0	0	0	0	0	0	0.0078125	0	0	0	0	0	0	0	0	0	0	0	0	0	0	0.0192308	0	0	0	0	0.00263852	0.00873362	0	0	0	0	0	0	0	0	0	0	0	0	0	0
Event:979	0.00952381	0	0	0.00921659	0.0100334	0	0.00877193	0.00877193	0	0	0	0	0	0	0	0.0384615	0	0.00909091	0	0	0	0	0	0	0	0	0.00714286	0	0	0	0	0	0	0	0	0	0	0	0.00714286	0.00537634	0	0	0	0	0	0	0	0	0
Event:1074	0.0107527	0	0.0149254	0.0147059	0	0	0	0	0	0	0	0	0	0	0	0.00389105	0	0.00699301	0	0	0	0	0	0	0	0	0.015748	0	0	0	0	0	0	0.00514139	0.00414938	0	0	0	0.015748	0	0	0	0	0	0	0	0	0	0
Event:405	0.0119048	0	0.00793651	0.0153846	0	0	0	0	0	0	0	0	0	0	0	0.00403226	0	0.00714286	0	0	0	0	0	0	0	0	0.0169492	0	0	0	0	0	0	0.00526316	0.00431034	0	0	0	0.0169492	0	0	0	0	0	0	0	0	0	0
Event:1134	0	0	0.0070922	0.00947867	0	0	0	0	0	0	0.00460829	0	0	0	0	0.00380228	0	0	0	0	0	0.037037	0.0344828	0	0	0	0.00746269	0	0	0	0	0	0.00704225	0	0	0	0	0	0.00746269	0.00555556	0	0	0	0	0	0	0	0.00460829	0
Event:927	0	0.0126582	0.00675676	0.0138249	0.00664452	0	0	0	0	0	0.00896861	0	0	0	0	0.00743494	0	0	0.00990099	0	0	0	0	0.05	0	0	0.0215827	0	0	0	0	0	0.00671141	0	0	0	0	0	0.0215827	0.00534759	0	0	0	0	0	0	0	0.00896861	0
Event:934	0	0	0	0	0	0	0	0	0	0	0	0	0	0	0	0	0	0	0	0	0	0	0	0	0	0	0	0	0	0	0	0	0	0	0	0	0	0	0	0	0	0	0	0	0	0	0	0	0
Event:932	0.0103093	0	0	0.00956938	0.0103093	0	0	0	0	0	0.00934579	0	0.0147059	0	0	0	0	0	0	0	0	0	0	0.0588235	0	0	0.0310078	0	0	0	0	0	0.00714286	0	0	0	0	0	0.0310078	0	0	0	0	0	0	0	0	0.00934579	0
Event:973	0.0155039	0.0042735	0.583333	0.279863	0.0751174	0	0.00743494	0.00743494	0	0	0.0215054	0	0	0.00983607	0	0.0839695	0	0.048951	0.00390625	0	0	0.00460829	0.00452489	0.0186916	0	0	0.03125	0	0	0	0	0	0.00328947	0	0.0275689	0	0	0	0.03125	0.0208333	0	0.00456621	0	0	0	0	0	0.0215054	0
Event:933	0	0	0	0.016129	0	0	0	0	0	0	0.00518135	0	0	0	0	0	0	0	0	0	0	0	0	0	0	0	0	0	0	0	0	0	0	0	0	0	0	0	0	0	0	0	0	0	0	0	0	0.00518135	0
Event:937	0	0	0.0136054	0.0138249	0.01	0.00571429	0.00869565	0.00869565	0	0	0.00446429	0	0.012987	0	0	0.0037037	0.0175439	0.00678733	0	0	0	0	0	0.016129	0	0	0.0070922	0	0	0	0	0	0	0.0253807	0.00790514	0	0	0	0.0070922	0	0	0.015625	0	0	0	0	0.0277778	0.00446429	0
Event:951	0	0.0152672	0	0.0111111	0.0113636	0	0.00595238	0.00595238	0	0.0105263	0.00361011	0	0	0.00980392	0	0.00621118	0	0.0184049	0.0197368	0	0	0	0	0	0	0	0.00515464	0	0	0	0	0	0.0252525	0.0578704	0	0	0	0	0.00515464	0	0	0	0	0	0	0	0.011236	0.00361011	0
Event:1795	0.0341463	0	0.0283401	0.0450161	0.0329114	0	0.00454545	0.00454545	0.00689655	0	0.0122699	0	0	0.00389105	0	0.0134771	0.00617284	0.0242086	0.00485437	0	0	0.0120482	0.0117647	0	0	0	0.00816327	0	0	0	0	0	0.00393701	0	0.0227273	0	0	0	0.00816327	0.0173611	0	0	0	0	0	0	0	0.0122699	0
Event:1494	0.0283019	0	0.0134228	0.0183486	0.00328947	0	0	0	0	0	0.00888889	0	0	0.00649351	0	0.00738007	0	0.00449438	0	0	0	0	0	0.015625	0	0	0.0212766	0	0.00763359	0	0	0	0.00662252	0.0049505	0.00390625	0	0	0	0.0212766	0	0	0	0	0	0	0	0	0.00888889	0
Event:1511	0.00699301	0	0.021978	0.0489796	0.0461538	0	0	0	0	0	0.00383142	0	0	0.00529101	0	0.0165017	0	0.0782998	0	0	0	0	0	0.010101	0	0	0.0346821	0	0.0060241	0	0	0	0	0.00684932	0	0	0	0	0.0346821	0.00446429	0.0126582	0	0	0	0	0	0	0.00383142	0
Event:1395	0.0289256	0	0.0738007	0.0523256	0.0446009	0.00315457	0	0	0	0	0.0825959	0	0.0232558	0.00682594	0	0.153631	0	0.0244328	0	0	0	0.0148515	0.0145631	0.00985222	0	0	0.0597015	0	0	0	0	0	0.0103806	0	0	0	0	0	0.0597015	0.0122699	0	0	0	0	0	0	0	0.0825959	0
Event:1549	0.00256849	0.00615655	0.0133668	0.0150198	0.0507302	0.00161551	0.0120069	0.0120069	0.000905797	0.0186283	0.0149606	0	0.00175439	0.00661704	0	0.0175305	0.00178571	0.0279292	0.00690846	0	0	0.00356189	0.00354925	0.00177778	0.000896861	0.00179372	0.0058382	0.000896861	0.0205128	0.00969163	0.00271739	0.000909091	0.00998336	0.00893471	0.0122794	0.0044843	0	0	0.0058382	0.00400962	0	0.0125561	0	0	0.000909091	0.000909091	0	0.0149606	0
Event:1498	0	0	0	0.00505051	0	0	0	0	0	0	0	0	0	0	0	0.00401606	0	0.00473934	0	0	0	0	0	0	0	0	0	0	0	0	0	0	0	0	0.00429185	0	0	0	0	0	0	0	0	0	0	0	0	0	0
Event:319	0	0	0	0	0	0	0	0	0	0.00606061	0	0	0	0.00558659	0	0.003367	0	0	0	0	0	0	0	0	0	0	0	0	0	0	0	0	0.0114286	0.004662	0.00355872	0	0	0.015873	0	0	0	0	0	0	0	0	0	0	0
Event:1670	0.0250368	0	0.0837004	0.0465718	0.0619048	0	0.017316	0.017316	0	0.02391	0.0503226	0	0.00755287	0.00405954	0	0.165312	0.00154799	0.0659794	0.00290276	0	0	0.0124224	0.0123457	0.0108527	0	0	0.0894188	0	0.0027894	0	0	0	0.0335664	0.020555	0.0242718	0	0	0	0.0894188	0.0237154	0	0.00153139	0	0	0	0	0	0.0503226	0
Event:1276	0	0	0.0242215	0.0637681	0.039261	0	0.00381679	0.00381679	0	0.0106007	0.0362117	0	0.00446429	0.00334448	0	0.00966184	0	0.0313589	0.0163265	0	0	0.00478469	0.00469484	0	0	0	0.0140351	0	0	0.00438596	0	0	0.00677966	0.00915751	0.0125945	0	0	0	0.0140351	0.00299401	0	0	0	0	0	0	0	0.0362117	0
Event:809	0	0	0	0	0	0	0	0	0	0	0	0	0	0	0	0	0	0	0	0	0	0	0	0	0	0	0	0	0	0	0	0	0	0	0	0	0	0	0	0	0	0	0	0	0	0	0	0	0
Event:409	0	0.0142857	0.00714286	0	0.00925926	0	0.0121951	0.0121951	0.00578035	0.0225564	0.0084507	0	0.00956938	0	0	0.0176322	0.010582	0.0104895	0.0217391	0	0	0.00512821	0.00502513	0.00512821	0	0	0.00364964	0	0.0193798	0	0	0	0	0.0112994	0.00518135	0.00531915	0	0	0.00364964	0.003125	0	0.00507614	0	0	0	0	0	0.0084507	0
Event:1542	0	0	0	0	0.0446735	0	0	0	0	0	0	0	0	0	0	0	0	0	0	0	0	0	0	0	0	0	0	0	0	0	0	0	0	0	0	0	0	0	0	0	0	0	0	0	0	0	0	0	0
Event:1543	0	0	0	0	0.0660066	0	0	0	0	0	0.00409836	0	0	0	0	0	0	0	0	0	0	0	0	0	0	0	0	0	0	0	0	0	0	0	0	0	0	0	0	0	0	0	0	0	0	0	0	0.00409836	0
Event:1544	0	0	0	0	0	0	0	0	0	0	0	0	0	0	0	0	0	0	0	0	0	0	0	0	0	0	0	0	0	0	0	0	0	0	0	0	0	0	0	0	0	0	0	0	0	0	0	0	0
Event:1816	0	0	0	0.0045045	0.0479452	0	0	0	0	0	0.00440529	0	0	0	0	0	0	0	0	0	0	0.0153846	0.0144928	0	0	0	0	0	0.0310078	0	0	0	0	0	0	0	0	0	0	0	0	0.030303	0	0	0	0	0	0.00440529	0
Event:1261	0.010989	0	0	0.00985222	0	0	0	0	0	0	0.00478469	0	0	0.00729927	0	0.00392157	0	0	0	0	0	0	0	0	0	0	0	0	0	0	0	0	0	0	0	0	0	0	0	0.00581395	0	0	0	0	0	0	0	0.00478469	0
Event:1547	0	0	0	0	0	0	0.0117647	0.0117647	0	0	0	0	0	0	0	0	0	0	0	0	0	0	0	0	0	0	0	0	0	0	0	0	0	0	0	0	0	0	0	0	0	0	0	0	0	0	0	0	0
Event:1195	0	0	0.00655022	0.0191571	0.00326264	0	0.00234192	0.00234192	0	0	0.00750469	0	0	0.00215517	0	0.00517241	0	0.0384088	0.00485437	0	0.00275482	0	0	0	0	0	0.00665188	0	0	0	0	0	0.0153846	0.0084507	0.0718336	0.00546448	0.00287356	0	0.00665188	0.00200401	0	0	0	0	0	0	0	0.00750469	0
Event:1170	0.0347222	0.00826446	0.010582	0.0155039	0.036036	0.00925926	0.0193548	0.0193548	0	0	0.0037594	0	0	0	0	0.0228758	0	0.0145833	0.00699301	0	0	0	0	0.00961538	0	0	0.0887574	0	0.0238095	0	0	0	0	0	0.00337838	0	0	0	0.0887574	0.0132159	0.0119048	0.0288462	0	0	0	0	0	0.0037594	0
Event:1425	0	0	0.0321101	0	0.00797872	0	0	0	0	0.0696517	0.00333333	0	0	0	0	0.0676923	0	0.00773694	0	0	0	0	0	0.0220588	0	0	0.184783	0	0	0	0	0	0.0970874	0.025641	0	0	0	0	0.184783	0.00380228	0	0	0	0	0	0	0	0.00333333	0
Event:27	0.0309735	0	0.0377358	0.0328358	0.0362319	0	0	0	0	0.00378788	0.00285714	0	0	0.0182482	0	0.0338542	0	0.0160142	0.00440529	0	0	0.016129	0.0157895	0.016129	0	0	0.0229008	0	0	0	0	0	0.0147059	0.00189036	0.00793651	0	0	0	0.0229008	0.0501672	0	0	0	0	0	0	0	0.00285714	0
Event:1193	0.0431655	0	0.125424	0.0549738	0.0429185	0.0027933	0	0	0	0	0.00740741	0	0	0.00900901	0	0.146465	0	0.0194805	0	0	0	0.00408163	0.00401606	0.0165289	0	0	0.0517799	0	0	0	0	0	0.00301205	0	0.0162413	0	0	0	0.0517799	0.0277008	0	0.00404858	0	0	0	0	0	0.00740741	0
Event:139	0.0121951	0	0	0.0103093	0	0	0	0	0	0	0	0	0	0.0078125	0	0	0	0	0	0	0	0	0	0	0	0	0	0	0.0192308	0	0	0	0	0.00263852	0.00873362	0	0	0	0	0	0	0	0	0	0	0	0	0	0
Event:590	0.00613497	0	0	0	0	0	0.00581395	0.00581395	0	0	0	0	0	0	0	0.00613497	0.00877193	0.004	0	0	0	0	0	0	0	0	0	0	0	0	0	0	0	0	0.00321543	0	0	0	0	0.00823045	0	0	0	0	0	0	0	0	0
Event:155	0.00695652	0	0	0.00289855	0.00129199	0	0.00170358	0.00170358	0	0	0.00143678	0	0	0.00806452	0	0.00269906	0.00378788	0.00880088	0	0	0	0	0	0	0	0	0.00326797	0	0.00166389	0	0	0	0	0.00114286	0	0	0	0	0.00326797	0.111111	0	0	0	0	0	0	0	0.00143678	0
Event:345	0.00256849	0.00615655	0.0133668	0.0150198	0.0507302	0.00161551	0.0120069	0.0120069	0.000905797	0.0186283	0.0149606	0	0.00175439	0.00661704	0	0.0175305	0.00178571	0.0279292	0.00690846	0	0	0.00356189	0.00354925	0.00177778	0.000896861	0.00179372	0.0058382	0.000896861	0.0205128	0.00969163	0.00271739	0.000909091	0.00998336	0.00893471	0.0122794	0.0044843	0	0	0.0058382	0.00400962	0	0.0125561	0	0	0.000909091	0.000909091	0	0.0149606	0
Event:173	0.00719424	0.0560748	0.00552486	0.012	0.00298507	0	0	0	0	0	0	0	0	0	0	0	0	0.0459519	0.0465116	0	0	0	0	0	0	0	0	0	0.00617284	0	0	0	0.00549451	0	0.00699301	0	0	0	0	0	0	0.0769231	0	0	0	0	0	0	0
Event:177	0.0123967	0	0.00701754	0.0346821	0.163588	0	0	0	0	0	0.034188	0	0	0.00344828	0	0.004914	0	0.017452	0	0	0	0	0	0	0	0	0.0108303	0	0.0113208	0	0	0	0.00348432	0.00184843	0.00255102	0	0	0	0.0108303	0.00617284	0	0	0	0	0	0	0	0.034188	0
Event:352	0.0195312	0	0.020202	0.0417827	0.0505747	0	0	0	0	0	0.0188172	0	0	0.00326797	0	0.0143198	0.00473934	0.0204429	0	0	0	0	0	0.00462963	0.00487805	0.00485437	0.0171821	0.00487805	0.0106762	0	0	0	0.00330033	0.00179533	0.0174129	0.0243902	0	0	0.0171821	0.0148368	0	0	0	0	0	0	0	0.0188172	0.00526316
Event:213	0	0	0	0	0	0	0	0	0	0	0.00512821	0	0	0	0	0	0	0	0	0	0	0	0	0	0	0	0	0	0	0	0	0	0	0	0	0	0	0	0	0	0	0	0	0	0	0	0	0.00512821	0
Event:1489	0.0114504	0.00421941	0.0513699	0.0588235	0.646429	0	0.0148148	0.0148148	0	0.00677966	0.0132275	0	0.00425532	0	0.0049505	0.0387409	0	0.046875	0.003861	0	0	0	0	0	0	0	0.0204082	0	0.00699301	0	0	0	0.00325733	0.00357143	0	0	0	0	0.0204082	0.00289855	0	0.0136364	0	0.0049505	0	0	0	0.0132275	0
Event:1259	0.000327011	0	0.00884376	0.0149862	0.00959386	0.000323363	0.0036036	0.0036036	0.000330579	0.00968642	0.0154698	0	0.000657354	0.00587467	0.000165153	0.0125725	0	0.030158	0.00163854	0	0.00198314	0.00115378	0.00115302	0.000988794	0.00115588	0.00115569	0.00852319	0.00115588	0.00343137	0.00164393	0	0	0.00983445	0.0449585	0.0108082	0.00247852	0	0.000165371	0.00852319	0.00161577	0	0.000164609	0	0.000165153	0	0	0	0.0154698	0
Event:1263	0.00740741	0	0	0.0121951	0.0310559	0	0.00694444	0.00694444	0	0	0.00395257	0	0	0	0	0.00671141	0	0.00851064	0	0	0	0	0	0	0	0	0	0	0	0	0	0	0	0	0.0179211	0	0	0	0	0.00462963	0	0	0	0	0	0	0	0.00395257	0
Event:1548	0.032967	0	0	0.0197044	0.00694444	0	0	0	0	0	0.0143541	0	0	0.00719424	0	0	0	0	0	0	0.0263158	0	0	0	0	0	0.0078125	0	0	0	0	0	0	0.0025641	0.00414938	0	0	0	0.0078125	0	0	0	0	0	0	0	0	0.0143541	0
Event:1557	0.0276817	0	0.052795	0.0406091	0.0313808	0	0	0	0	0	0.00728155	0	0	0	0	0.0477273	0	0.014377	0	0	0	0	0	0.00396825	0	0	0.00911854	0	0	0	0	0	0.00591716	0.00677966	0.0113636	0	0	0	0.00911854	0.0188679	0	0.00393701	0	0	0.00442478	0	0	0.00728155	0
Event:1561	0.00319489	0	0.00849858	0.0190931	0.00990099	0	0	0	0	0	0.00934579	0	0	0.00278552	0	0.014862	0	0.00928793	0	0	0	0	0	0	0	0	0.00287356	0	0	0	0	0	0	0.00163934	0.0221239	0	0	0	0.00287356	0.0102302	0	0	0	0	0.00411523	0	0	0.00934579	0
Event:1514	0.0195312	0	0.020202	0.0417827	0.0505747	0	0	0	0	0	0.0188172	0	0	0.00326797	0	0.0143198	0.00473934	0.0204429	0	0	0	0	0	0.00462963	0.00487805	0.00485437	0.0171821	0.00487805	0.0106762	0	0	0	0.00330033	0.00179533	0.0174129	0.0243902	0	0	0.0171821	0.0148368	0	0	0	0	0	0	0	0.0188172	0.00526316
Event:188	0	0	0.012987	0.00442478	0.0333333	0	0	0	0	0.0138889	0.004329	0	0	0	0	0.0220588	0	0.0319635	0.0186916	0	0	0	0	0.0144928	0	0	0.0347222	0	0	0	0	0	0.0129032	0	0	0.016129	0	0	0.0347222	0.0103627	0	0	0	0	0	0	0	0.004329	0
Event:862	0	0	0	0	0	0	0.011236	0.011236	0	0	0	0	0	0	0	0	0	0	0	0	0	0	0	0	0	0	0	0	0	0.0181818	0.545455	0	0	0	0	0	0	0	0	0	0	0	0	0	0	0	0	0	0
Event:616	0	0	0	0.00429185	0	0.00529101	0	0	0	0	0	0	0	0.0121212	0	0	0	0	0	0	0	0	0	0	0	0	0	0	0	0	0	0	0	0.0195122	0.00373134	0	0	0	0	0	0	0	0	0	0	0	0	0	0
Event:835	0.00847458	0	0.0646388	0.0540541	0.115681	0.00326797	0.00406504	0.00406504	0	0	0.00564972	0	0	0.0070922	0	0.0748663	0	0.0568807	0	0	0	0	0	0.00518135	0	0	0.0705882	0	0	0	0	0	0.0107914	0	0.0025974	0	0	0	0.0705882	0.0126984	0	0	0	0	0	0	0	0.00564972	0
Event:836	0.0123457	0	0	0	0	0	0	0	0	0	0	0	0	0	0	0.00408163	0	0.00238663	0	0	0	0	0	0	0	0	0	0	0	0	0	0	0	0	0	0	0	0	0	0.00617284	0	0	0	0	0	0	0	0	0
Event:833	0.0123457	0	0	0	0	0	0	0	0	0	0	0	0	0	0	0.00408163	0	0.00238663	0	0	0	0	0	0	0	0	0	0	0	0	0	0	0	0	0	0	0	0	0	0.00617284	0	0	0	0	0	0	0	0	0
Event:837	0.0123457	0	0	0	0	0	0	0	0	0	0	0	0	0	0	0.00408163	0	0.00238663	0	0	0	0	0	0	0	0	0	0	0	0	0	0	0	0	0	0	0	0	0	0.00617284	0	0	0	0	0	0	0	0	0
Event:824	0.0123457	0	0	0	0	0	0	0	0	0	0	0	0	0	0	0.00408163	0	0.00238663	0	0	0	0	0	0	0	0	0	0	0	0	0	0	0	0	0	0	0	0	0	0.00617284	0	0	0	0	0	0	0	0	0
Event:818	0.0123457	0	0	0	0	0	0	0	0	0	0	0	0	0	0	0.00408163	0	0.00238663	0	0	0	0	0	0	0	0	0	0	0	0	0	0	0	0	0	0	0	0	0	0.00617284	0	0	0	0	0	0	0	0	0
Event:921	0.043956	0	0.0223881	0.0146341	0.00692042	0	0.00970874	0.00970874	0	0	0.00947867	0	0	0.00714286	0	0.00387597	0	0	0	0	0	0	0	0	0	0	0.015625	0	0	0	0	0	0	0	0.00413223	0	0	0	0.015625	0	0	0	0	0	0	0	0	0.00947867	0
Event:814	0.0078125	0	0	0.0125523	0.00308642	0	0	0	0	0	0.00406504	0	0	0.00574713	0	0.00687285	0	0.0218818	0	0	0	0.0119048	0.0113636	0.0119048	0	0	0.00613497	0	0.0340136	0	0	0.0172414	0	0.00471698	0.0183824	0	0	0	0.00613497	0.00478469	0	0.0235294	0	0	0	0	0	0.00406504	0
Event:920	0	0	0	0	0	0	0	0	0	0	0	0	0	0	0	0.00423729	0	0	0	0	0	0	0	0	0	0	0.00934579	0	0	0	0	0	0	0	0.00454545	0	0	0	0.00934579	0	0	0	0	0	0	0	0	0	0
Event:1218	0	0	0	0.00796813	0.00598802	0	0	0	0	0.0117647	0	0	0	0	0	0.00996678	0	0.00209644	0	0	0	0	0	0.0322581	0	0	0.0479042	0	0	0	0	0	0.0280899	0.0115741	0	0	0	0	0.0479042	0	0	0	0	0	0	0	0	0	0
Event:1427	0	0	0	0	0	0	0	0	0	0	0	0	0	0	0	0.00895522	0	0	0	0	0	0	0	0	0	0	0.00966184	0	0	0	0	0	0.00930233	0.023913	0	0	0	0	0.00966184	0	0	0	0	0	0	0	0	0	0
Event:1151	0.0066335	0.00869565	0.0350877	0.037464	0.0607662	0	0.00653595	0.00653595	0.00185185	0.00947867	0.0125698	0	0	0.00153374	0	0.0418919	0	0.0677966	0.0100671	0	0	0.00896057	0.0088968	0.00715564	0	0.00181159	0.0405186	0	0.00318471	0	0	0	0.00463679	0.0111857	0.00532623	0.00542495	0	0	0.0405186	0.00879765	0	0.00177305	0	0	0	0.00186567	0	0.0125698	0
Event:388	0	0	0.027027	0.0135593	0.0437158	0	0.00515464	0.00515464	0	0.0331754	0.00662252	0	0	0	0	0.0638298	0	0.00575816	0	0	0	0	0	0.0364964	0	0	0.110553	0	0	0	0	0	0.0177778	0.0233051	0.0121212	0.0227273	0	0	0.110553	0.00754717	0	0	0	0	0	0	0	0.00662252	0
Event:1708	0.0107527	0	0	0.0197044	0.010453	0	0	0	0	0.008	0.00473934	0	0	0	0	0	0	0.0117096	0	0	0	0	0	0	0	0	0	0	0	0	0	0	0	0	0	0	0	0	0	0	0	0	0	0	0	0	0	0.00473934	0
Event:1707	0	0	0	0	0	0	0	0	0	0	0	0	0	0	0	0	0	0.00726392	0.0138889	0	0	0	0	0	0	0	0	0	0	0	0	0	0	0	0	0	0	0	0	0	0	0	0	0	0	0	0	0	0
Event:971	0.0108696	0	0.0150376	0.0147783	0	0	0	0	0	0	0	0	0	0	0	0.00390625	0	0.00700935	0	0	0	0.0208333	0.0192308	0	0	0	0.015873	0	0	0	0	0	0	0.00515464	0	0	0	0	0.015873	0	0	0	0	0	0	0	0	0	0
Event:1594	0.00715015	0.0137421	0.011811	0.0175926	0.0305144	0	0.0653105	0.0653105	0.00327154	0.0262097	0.0147059	0	0.0137712	0.015748	0.0054407	0.0277033	0.00106838	0.00914634	0.0144778	0.0010929	0.00539957	0.00641026	0.0106838	0.00748663	0.0130577	0.0141458	0.0139027	0.0130577	0.0039801	0.0344456	0.00765027	0	0.0137931	0.00391236	0.0152193	0.0075431	0.0010929	0	0.0139027	0.00946074	0.00655022	0	0.0010929	0.0054407	0	0	0	0.0147059	0
Event:926	0	0	0	0.00363636	0	0	0	0	0	0	0.110672	0	0.0387597	0	0	0.0651466	0	0.002	0	0	0	0.017094	0.0165289	0	0	0	0	0	0	0	0	0	0	0	0.00647249	0	0	0	0	0	0	0	0	0	0	0	0	0.110672	0
Event:844	0	0.0266667	0	0	0	0	0.00892857	0.00892857	0	0.0461538	0.0277778	0	0.0273973	0	0	0.0190114	0	0	0.0206186	0	0	0	0	0	0	0	0	0	0	0	0	0	0	0	0	0	0	0	0	0	0.0526316	0	0	0	0	0.030303	0	0.0277778	0
Event:1595	0	0	0	0.01	0	0	0.0208333	0.0208333	0	0	0	0	0	0	0	0	0.025641	0	0	0	0	0	0	0	0	0	0	0	0	0	0	0	0	0	0	0	0	0	0	0	0	0	0	0	0	0	0	0	0
Event:1392	0.0165289	0.0138889	0.00699301	0.0198864	0.0424528	0.00318471	0	0	0	0.00724638	0.0550725	0	0.00462963	0.00343643	0	0.025	0	0.0121317	0.012605	0	0	0.01	0.00980392	0.00497512	0	0	0.0218182	0	0.0112782	0	0	0	0	0.00369686	0.0128535	0	0	0	0.0218182	0.00615385	0.00552486	0	0	0	0	0	0	0.0550725	0
Event:1510	0.0166667	0.0140187	0.00704225	0.017094	0.0401891	0.00320513	0	0	0	0.00729927	0.0523256	0	0.0046729	0.00346021	0	0.0251256	0	0.0121739	0.0127119	0	0	0.010101	0.00990099	0.00502513	0	0	0.021978	0	0.0113636	0	0	0	0	0.00371058	0.0129199	0	0	0	0.021978	0.00619195	0.00558659	0	0	0	0	0	0	0.0523256	0
Event:1725	0.0258752	0	0.0832073	0.0479361	0.0622711	0	0.016369	0.016369	0	0.0246734	0.0503979	0	0.0078125	0.0041841	0	0.170391	0.00160256	0.0652632	0.0029985	0	0	0.0128617	0.0127796	0.011236	0	0	0.0890937	0	0.00143678	0	0	0	0.0316547	0.0210305	0.0249377	0	0	0	0.0890937	0.0244233	0	0.00158479	0	0	0	0	0	0.0503979	0
Event:896	0.00527704	0.00283286	0.00236967	0.00610998	0.222458	0	0.00257069	0.00257069	0	0.014742	0.0572034	0	0	0.00234742	0	0.0186916	0	0.00841515	0.00266667	0	0	0.00297619	0.00294118	0.0150602	0	0	0.0612245	0	0	0	0	0	0.0119332	0.00444444	0.00761905	0.00917431	0	0	0.0612245	0	0	0	0	0	0	0	0	0.0572034	0
Event:209	0	0	0	0.00526316	0	0	0.0235294	0.0235294	0	0	0.0103093	0	0	0	0	0	0.0357143	0	0	0	0	0	0	0	0	0	0	0	0	0	0	0	0	0	0	0	0	0	0	0	0	0	0	0	0	0	0	0.0103093	0
Event:228	0.0163934	0	0.00606061	0.00423729	0.0126582	0	0.0230769	0.0230769	0	0.012987	0.00414938	0	0	0	0	0.00348432	0	0.0021692	0	0	0	0	0	0	0	0	0	0	0	0	0	0	0	0.00238095	0.00369004	0	0	0	0	0.00490196	0.0344828	0	0	0	0	0	0	0.00414938	0
Event:1086	0.0118577	0	0.0642857	0.0573066	0.1133	0	0.00378788	0.00378788	0	0	0.00808625	0	0	0.00666667	0	0.0714286	0	0.0569395	0	0	0	0	0	0.00473934	0	0	0.0659341	0	0.00722022	0	0	0	0.0101351	0.00181159	0.0074813	0	0	0	0.0659341	0.012012	0	0	0	0	0	0	0	0.00808625	0
Event:1289	0	0	0	0.00738007	0.0028169	0	0.05625	0.05625	0.0107527	0.015873	0	0	0	0	0.0208333	0	0	0.00809717	0	0.011236	0.0294118	0.00869565	0.00840336	0.00869565	0.00961538	0.00952381	0	0.00961538	0	0.00746269	0.0105263	0	0.0049505	0.00219298	0.0131579	0.0186916	0	0	0	0	0	0	0.011236	0.0208333	0	0	0	0	0
Event:1064	0.0192308	0.00763359	0	0.0111524	0.0201149	0.00440529	0.0181818	0.0181818	0	0.00526316	0	0	0.00775194	0.00490196	0	0.0352564	0	0.0040404	0.00653595	0	0	0.00877193	0.00847458	0	0	0	0.0104167	0	0.00552486	0.0075188	0	0	0	0	0	0	0	0	0.0104167	0.038961	0.0326087	0	0	0	0	0	0	0	0
Event:77	0.0163934	0	0	0.00851064	0.038961	0	0.0230769	0.0230769	0	0	0.00414938	0	0	0	0	0.00348432	0	0.0021692	0	0	0	0	0	0.0126582	0	0	0.00632911	0	0	0.0102041	0	0	0	0.0193705	0	0	0	0	0.00632911	0	0	0.0123457	0	0	0	0	0	0.00414938	0
Event:249	0.030303	0	0.00564972	0.0289256	0.0215385	0	0	0	0	0	0.00793651	0	0.00943396	0.0111111	0	0.00334448	0.0116279	0.00423729	0.00769231	0	0	0.0222222	0.0212766	0.010989	0	0	0.00588235	0	0.0127389	0	0	0	0.00561798	0.00231481	0.0142857	0	0	0	0.00588235	0.00462963	0	0	0	0	0	0	0	0.00793651	0
Event:57	0.0173502	0.00158604	0.0398126	0.0509363	0.0206044	0.00147384	0.00386399	0.00386399	0	0	0.0144092	0	0	0.0144267	0	0.0408017	0	0.0435897	0.00547731	0	0.00162206	0.00322061	0.00401606	0.00646204	0	0	0.0122231	0	0.00152555	0	0	0	0.00452148	0.042707	0.0308244	0.00161681	0	0	0.0122231	0.0140533	0.00163399	0.00402253	0	0	0.000820345	0	0	0.0144092	0
Event:1755	0.0232558	0	0	0.0100503	0	0	0	0	0	0	0	0	0	0.0075188	0	0	0	0	0	0	0	0	0	0.0232558	0	0	0	0	0	0	0	0	0.00769231	0	0	0	0	0	0	0.00595238	0	0	0	0	0	0	0	0	0
Event:1067	0.0108696	0	0.0133333	0.0135593	0.0159574	0	0	0	0	0	0.00996678	0	0	0.004329	0	0.0174419	0	0.00383142	0	0	0	0	0	0.0070922	0	0	0.0231481	0	0	0	0	0	0	0.00207469	0.0060241	0	0	0	0.0231481	0.0037594	0	0	0	0	0	0	0	0.00996678	0
Event:1042	0.0192308	0	0.0414508	0.101215	0.0502959	0	0	0	0	0.010582	0.0221402	0	0	0.00985222	0	0.009375	0	0.0441176	0.0198675	0	0	0	0	0	0	0	0.0210526	0	0	0	0	0	0	0.0133333	0.0302013	0	0	0	0.0210526	0.0041841	0	0	0.0113636	0	0	0	0	0.0221402	0
Event:1075	0	0	0	0	0	0	0	0	0	0	0	0	0	0	0	0	0	0	0	0	0	0	0	0	0	0	0	0	0	0	0	0	0	0.00543478	0	0	0	0	0	0	0	0	0	0	0	0	0	0	0
Event:1044	0.0189873	0	0.0410256	0.100402	0.05	0	0	0	0	0.0104712	0.021978	0	0	0.0097561	0	0.00931677	0	0.0439331	0.0196078	0	0	0	0	0	0	0	0.0208333	0	0	0	0	0	0	0.0132743	0.03	0	0	0	0.0208333	0.00414938	0	0	0.0111111	0	0	0	0	0.021978	0
Event:1053	0.0238663	0.00241255	0.0663507	0.0474649	0.0603622	0	0.0140351	0.0140351	0.00126422	0.0194731	0.0405117	0	0.00606796	0.00556174	0	0.135556	0.00123762	0.0546737	0.00471143	0	0	0.0149626	0.0148883	0.0086741	0	0	0.0759036	0	0.00113636	0	0	0	0.0250284	0.0275801	0.0223577	0	0	0	0.0759036	0.019544	0	0.00369004	0	0	0	0	0	0.0405117	0
Event:1054	0.0257143	0	0.0780142	0.0492424	0.0590962	0	0.0153631	0.0153631	0.0015361	0.0231924	0.047619	0	0.00730994	0.00394218	0	0.160526	0.00149701	0.0623742	0.00281294	0	0	0.0135338	0.0134529	0.0104948	0	0	0.0850144	0	0.00135135	0	0	0	0.02977	0.0201005	0.0248521	0	0	0	0.0850144	0.0230474	0	0.00148148	0	0	0	0	0	0.047619	0
Event:211	0.0171674	0.0144928	0.00722022	0.0174419	0.0408654	0.00327869	0	0	0	0.00749064	0.0534125	0	0.00483092	0.0035461	0	0.0255754	0	0.0123239	0.0131004	0	0	0.0104712	0.0102564	0.00520833	0	0	0.0225564	0	0.0116732	0	0	0	0	0.0037594	0.0131579	0	0	0	0.0225564	0.00632911	0.00581395	0	0	0	0	0	0	0.0534125	0
Event:1585	0	0	0	0.009375	0.00246914	0	0	0	0	0	0.0030581	0	0	0	0	0.00268097	0	0.00182815	0	0	0	0	0	0	0	0	0	0	0.00431034	0	0	0	0	0	0.00280112	0	0	0	0	0.00344828	0	0	0	0	0	0	0	0.0030581	0
Event:1458	0	0	0.0242215	0.0637681	0.039261	0	0.00381679	0.00381679	0	0.0106007	0.0362117	0	0.00446429	0.00334448	0	0.00966184	0	0.0313589	0.0163265	0	0	0.00478469	0.00469484	0	0	0	0.0140351	0	0	0.00438596	0	0	0.00677966	0.00915751	0.0125945	0	0	0	0.0140351	0.00299401	0	0	0	0	0	0	0	0.0362117	0
Event:1329	0.00949367	0	0.0840841	0.0409639	0.114719	0	0.0030581	0.0030581	0	0.00285714	0.0139211	0	0	0.00828729	0	0.0977273	0	0.057971	0	0	0	0	0	0.0185185	0	0	0.156863	0	0.00293255	0	0	0	0.0168539	0.0114943	0.00863931	0.0113208	0	0	0.156863	0.00755668	0	0	0	0	0	0	0	0.0139211	0
Event:945	0.0210773	0	0.0213675	0.00733945	0.0160772	0.00198413	0.00225225	0.00225225	0.00271003	0.0196078	0.00544465	0	0	0	0	0.0204082	0.00259067	0.0170828	0.00232558	0	0	0	0	0	0	0	0.00856531	0	0	0.00243902	0	0	0.0105485	0.0138313	0.00343643	0.00260417	0	0	0.00856531	0.148889	0	0.00254453	0	0	0	0	0	0.00544465	0
Event:966	0.0131579	0.0149254	0.0301887	0.0424242	0.0289157	0	0	0	0.00609756	0.00381679	0.0294985	0	0.01	0.0109489	0	0.025974	0	0.00530035	0.0134529	0	0	0.0331492	0.0324324	0.0163043	0	0	0.0152672	0	0.00793651	0	0	0	0.003663	0.0352941	0.0215633	0.00558659	0	0	0.0152672	0.012987	0.0060241	0	0	0	0	0	0	0.0294985	0
Event:381	0	0	0	0.00526316	0	0	0	0	0	0	0	0	0	0	0	0	0	0	0	0	0	0	0	0	0	0	0	0	0	0	0	0	0	0	0	0	0	0	0	0	0	0	0	0	0	0	0	0	0
Event:1677	0	0	0.0194805	0.00884956	0.00647249	0	0	0	0	0.00684932	0.00865801	0	0	0	0	0.00722022	0	0.00443459	0	0	0	0	0	0	0	0	0	0	0.00729927	0.011236	0	0	0.00636943	0	0	0	0	0	0	0	0	0	0	0	0	0	0	0.00865801	0
Event:948	0.00769231	0	0.211699	0.0788913	0.0689655	0	0.00249377	0.00249377	0	0.00950119	0.0159046	0	0	0.0209302	0	0.100791	0	0.0625	0.00258398	0	0	0.00287356	0.00284091	0.0115942	0	0	0.120419	0	0.00240964	0	0	0	0.0234742	0.00729927	0.0363985	0	0	0	0.120419	0.00423729	0	0	0	0	0	0	0	0.0159046	0
Event:1335	0.00949367	0	0.0840841	0.0409639	0.114719	0	0.0030581	0.0030581	0	0.00285714	0.0139211	0	0	0.00828729	0	0.0977273	0	0.057971	0	0	0	0	0	0.0185185	0	0	0.156863	0	0.00293255	0	0	0	0.0168539	0.0114943	0.00863931	0.0113208	0	0	0.156863	0.00755668	0	0	0	0	0	0	0	0.0139211	0
Event:1424	0.00671141	0	0.0105263	0.0233463	0.0236686	0	0.152174	0.152174	0	0.0111111	0.00374532	0	0.00833333	0	0	0.00641026	0	0	0	0	0	0	0	0	0.0106383	0.0212766	0	0.0106383	0.0176471	0.25	0.0117647	0	0	0.00449438	0.00675676	0.0206186	0	0	0	0	0	0	0	0	0	0	0	0.00374532	0
Event:1415	0	0	0	0	0	0	0	0	0	0.0543478	0.00719424	0	0	0	0	0.0415335	0	0	0	0	0.103093	0	0	0	0	0	0.0591398	0	0.010929	0.00735294	0	0	0.0512821	0.0625	0	0	0	0	0.0591398	0	0	0	0	0	0	0	0	0.00719424	0
Event:689	0	0	0.0232558	0.0139373	0.0360111	0	0	0	0	0.0824742	0.0136986	0	0	0	0	0.125	0	0.0278884	0	0	0	0.0229008	0.0222222	0.0229008	0	0	0.990654	0	0.005	0	0	0	0.116162	0.0127932	0.00307692	0	0	0	0.990654	0.00387597	0	0	0	0	0	0	0	0.0136986	0
Event:690	0	0	0.0215827	0.00947867	0.00680272	0	0	0	0	0	0.00925926	0	0	0	0	0.00763359	0	0.00228833	0	0	0	0.037037	0.0344828	0.0181818	0	0	0.0150376	0	0	0	0	0	0	0.0127551	0.00404858	0	0	0	0.0150376	0	0	0	0	0	0	0	0	0.00925926	0
Event:692	0	0	0.0588235	0.0385852	0.0628272	0	0	0	0	0.0660793	0.0154799	0	0	0.0199203	0	0.123123	0	0.0300752	0	0	0	0	0	0	0	0	0.139535	0	0	0	0	0	0.0497925	0.0039604	0.00280112	0	0	0	0.139535	0.0104167	0	0.00598802	0	0	0	0	0	0.0154799	0
Event:691	0	0	0	0.0044843	0.00655738	0	0	0	0	0	0.00438596	0	0.0123457	0	0.0425532	0	0	0	0	0.025	0.0181818	0.0634921	0.0597015	0.0151515	0.0181818	0.0178571	0	0.0181818	0	0	0	0	0.00653595	0.00492611	0.00387597	0	0	0	0	0	0	0	0	0.0425532	0	0	0	0.00438596	0
Event:694	0	0	0	0	0	0	0	0	0	0	0	0	0	0	0	0	0	0	0	0	0	0	0	0	0	0	0	0	0	0	0	0	0	0	0	0	0	0	0	0	0	0	0	0	0	0	0	0	0
Event:1405	0.0166667	0	0	0.0171821	0.0026455	0	0	0	0	0	0	0	0	0.00438596	0	0.00872093	0	0.0136187	0	0	0	0	0	0	0	0	0	0	0	0	0	0	0	0.0041841	0.0030303	0	0	0	0	0.00763359	0	0	0	0	0	0	0	0	0
Event:1403	0	0.00508906	0.045045	0.0469667	0.0351759	0	0.00936768	0.00936768	0.00564972	0.00442478	0.0169492	0	0	0.00862069	0	0.0464286	0	0.0396717	0.00724638	0	0	0.00531915	0.00526316	0.008	0	0	0.0481651	0	0.00225225	0	0	0	0.0310421	0.0155367	0.043956	0.0027027	0.002849	0	0.0481651	0	0	0	0	0	0	0	0	0.0169492	0
Event:1422	0.0381679	0.00823045	0.00319489	0.00522193	0.0516854	0	0.39801	0.39801	0.00487805	0.027027	0.015625	0	0.00413223	0	0.00961538	0.0356295	0	0.00494234	0.00754717	0	0	0.00440529	0.004329	0.00884956	0	0	0	0	0.010274	0.0833333	0.00970874	0	0.00318471	0.00176056	0.00961538	0.00913242	0	0	0	0.0291545	0.00970874	0	0.00497512	0.00961538	0	0	0	0.015625	0
Event:1413	0	0	0	0.003663	0.00280899	0.00436681	0	0	0	0	0.0108696	0	0	0	0	0.00619195	0	0.00402414	0	0	0	0	0	0.00862069	0	0	0.00512821	0	0	0	0	0	0.00990099	0.0292135	0.00324675	0	0	0	0.00512821	0	0	0	0	0	0	0	0	0.0108696	0
Event:383	0	0	0	0.00716846	0	0.00423729	0	0	0	0	0.0141844	0	0	0	0	0	0	0	0	0	0	0	0	0.00813008	0	0	0	0	0	0	0	0	0	0.0287611	0	0	0	0	0	0	0	0	0	0	0	0	0	0.0141844	0
Event:687	0	0	0	0.00507614	0.00357143	0	0	0	0	0.0173913	0.00995025	0	0.0181818	0	0	0	0	0	0	0	0	0	0	0	0	0	0	0	0	0	0	0	0	0.00262467	0	0	0	0	0	0	0	0	0	0	0	0	0	0.00995025	0
Event:685	0	0	0	0.00469484	0.00337838	0	0	0	0	0.00757576	0.00458716	0	0	0	0	0.00378788	0	0	0.0105263	0	0	0	0	0	0	0	0.0149254	0	0	0	0	0	0	0.00759494	0	0	0	0	0.0149254	0.00552486	0.0571429	0	0	0	0	0	0	0.00458716	0
Event:965	0.00446429	0.0102041	0.0229885	0.0336391	0.0268293	0.00341297	0	0	0	0.00784314	0.0269461	0	0.0103093	0.011194	0	0.0263852	0	0.00715564	0.00917431	0	0	0.0168539	0.0220994	0.0225989	0.030303	0.0301205	0.00775194	0.030303	0.00813008	0	0	0	0.00374532	0.0336634	0.0219178	0.00578035	0	0	0.00775194	0.0268456	0.00625	0	0	0	0	0	0	0.0269461	0
Event:408	0.015625	0.170455	0.00584795	0.00413223	0.01875	0	0	0	0	0.00621118	0.00404858	0	0.174419	0.00571429	0	0.027972	0	0	0.146789	0	0	0	0	0	0	0	0.00609756	0	0	0.00961538	0	0	0	0.00470588	0	0	0	0	0.00609756	0.0047619	0.047619	0	0	0	0	0	0	0.00404858	0
Event:1610	0	0.0657895	0	0	0.00330033	0	0.00862069	0.00862069	0	0	0.00444444	0	0	0	0	0.00369004	0	0	0.0510204	0.027027	0	0.015873	0.0625	0.103448	0.0816327	0.08	0	0.0816327	0	0	0	0	0	0.00247525	0	0	0	0	0	0	0.0232558	0	0	0	0	0	0	0.00444444	0
Event:1611	0	0.0657895	0	0	0.00330033	0	0.00862069	0.00862069	0	0	0.00444444	0	0	0	0	0.00369004	0	0	0.0510204	0.027027	0	0.015873	0.0625	0.103448	0.0816327	0.08	0	0.0816327	0	0	0	0	0	0.00247525	0	0	0	0	0	0	0.0232558	0	0	0	0	0	0	0.00444444	0
Event:3	0.00446429	0.0102041	0.0229885	0.0336391	0.0268293	0.00341297	0	0	0	0.00784314	0.0269461	0	0.0103093	0.011194	0	0.0263852	0	0.00715564	0.00917431	0	0	0.0168539	0.0220994	0.0225989	0.030303	0.0301205	0.00775194	0.030303	0.00813008	0	0	0	0.00374532	0.0336634	0.0219178	0.00578035	0	0	0.00775194	0.0268456	0.00625	0	0	0	0	0	0	0.0269461	0
Event:28	0.0461538	0	0.0409357	0.0550847	0.0184049	0	0	0	0	0	0.0119522	0	0	0.00552486	0	0.0238908	0	0.010661	0.00769231	0	0	0.010989	0.0105263	0	0	0	0.0363636	0	0.00632911	0	0	0	0	0	0.0327273	0	0	0	0.0363636	0.00462963	0	0	0	0	0	0	0	0.0119522	0
Event:447	0	0	0	0	0	0	0	0	0	0	0	0	0	0	0	0	0	0.00238095	0	0.0833333	0	0.0263158	0.0238095	0.0263158	0	0	0	0	0	0	0	0	0	0	0	0.0322581	0	0	0	0	0	0	0	0	0	0	0	0	0
Event:64	0	0	0	0	0	0	0	0	0	0.0497738	0.00632911	0	0	0	0	0.037037	0	0	0	0	0.0740741	0	0	0	0	0	0.0491071	0	0.00904977	0.00574713	0	0	0.0474138	0.0619658	0	0	0	0	0.0491071	0	0	0	0	0	0	0	0	0.00632911	0
Event:669	0	0	0.0123023	0.00465839	0.0238429	0	0.00184502	0.00184502	0	0.0290909	0.0139969	0	0	0.00694444	0	0.0640244	0	0.00576701	0	0	0.0169851	0	0	0.0103093	0	0	0.0615672	0	0.0036036	0.0019685	0	0	0.0340502	0.0764249	0.013373	0.00625	0	0	0.0615672	0.00326264	0	0	0	0	0	0	0	0.0139969	0
Event:981	0.00995025	0	0.0606061	0.0821918	0.10221	0	0.00473934	0.00473934	0	0	0.00626959	0	0	0	0	0.0606936	0	0.153518	0.0102041	0	0	0	0	0.00632911	0	0	0.0720721	0	0	0	0	0	0.00408163	0	0.00862069	0	0	0	0.0720721	0.0142857	0	0	0	0	0	0	0	0.00626959	0
Event:219	0	0	0	0	0	0	0	0	0	0	0	0	0	0	0	0	0	0	0	0	0	0	0.0217391	0.0238095	1	0.941176	0	1	0	0	0	0	0	0	0	0	0	0	0	0	0	0	0	0	0	0	0	0	0
Event:446	0.00574713	0.034965	0.028436	0.0285714	0.0136612	0	0.00546448	0.00546448	0.00925926	0	0.0173611	0	0	0.00454545	0	0.0149701	0	0.00195312	0.030303	0.00961538	0	0.0564516	0.0887097	0.0564516	0.0344828	0.034188	0.0243902	0.0344828	0	0	0	0	0	0.0238612	0.00623053	0	0	0	0.0243902	0	0.00909091	0	0	0	0	0	0	0.0173611	0
Event:1690	0.00574713	0.034965	0.028436	0.0285714	0.0136612	0	0.00546448	0.00546448	0.00925926	0	0.0173611	0	0	0.00454545	0	0.0149701	0	0.00195312	0.030303	0.00961538	0	0.0564516	0.0887097	0.0564516	0.0344828	0.034188	0.0243902	0.0344828	0	0	0	0	0	0.0238612	0.00623053	0	0	0	0.0243902	0	0.00909091	0	0	0	0	0	0	0.0173611	0
Event:413	0	0	0	0.00502513	0	0	0	0	0	0.00847458	0	0	0	0	0	0.004	0	0	0	0.0625	0	0.387097	0.516129	0.131579	0.0322581	0.03125	0.0252101	0.0322581	0	0	0	0	0.00775194	0.00787402	0	0	0	0	0.0252101	0	0	0	0	0	0	0	0	0	0
Event:1040	0.0131579	0	0	0.00529101	0	0	0	0	0	0	0	0	0	0	0	0	0	0	0	0	0	0	0	0	0	0	0	0	0	0	0	0	0	0.00268097	0	0	0	0	0	0	0	0	0	0	0	0	0	0	0
Event:1426	0	0	0.00381679	0.003003	0.0170732	0	0	0	0	0.0675105	0.00295858	0	0	0	0	0.0694444	0	0.00539568	0	0	0	0.00568182	0.00555556	0.0114286	0	0	0.137778	0	0	0	0	0	0.109244	0.00582524	0	0	0	0	0.137778	0	0	0	0	0	0	0	0	0.00295858	0
Event:87	0.00757576	0	0.00915332	0.0491803	0.0347826	0	0.002457	0.002457	0	0	0.00583658	0	0	0.00225225	0	0.0144144	0	0.0558739	0.0102564	0	0	0	0	0.00852273	0	0	0.00696056	0	0.0047619	0	0	0	0	0.0101597	0.0205224	0	0	0	0.00696056	0.00840336	0	0.00280899	0	0	0	0	0	0.00583658	0
Event:1358	0	0	0	0	0	0	0	0	0	0.0543478	0.00719424	0	0	0	0	0.0415335	0	0	0	0	0.103093	0	0	0	0	0	0.0591398	0	0.010929	0.00735294	0	0	0.0512821	0.0625	0	0	0	0	0.0591398	0	0	0	0	0	0	0	0	0.00719424	0
Event:495	0	0.0549451	0	0.00425532	0.00630915	0	0.00763359	0.00763359	0	0	0.00416667	0	0	0	0.0338983	0.0034965	0	0	0.0442478	0.0192308	0.0149254	0.0533333	0.0921053	0.0821918	0.0625	0.0615385	0	0.0625	0	0	0	0	0	0.00719424	0	0	0	0	0	0	0.0172414	0	0	0.0338983	0	0	0	0.00416667	0
Event:1278	0.0192308	0	0.0360825	0.030303	0.0230548	0	0.0120482	0.0120482	0.0108696	0	0.0109489	0	0.00775194	0.0199005	0	0.0189274	0.00917431	0.0247423	0.0131579	0	0	0.00877193	0.017094	0.0267857	0	0	0.0430108	0	0.0111111	0	0	0	0.00497512	0.0021978	0.0233333	0.0285714	0	0	0.0430108	0.00840336	0	0	0	0	0	0	0	0.0109489	0
Event:1592	0.030303	0	0.00564972	0.0289256	0.0215385	0	0	0	0	0	0.00793651	0	0.00943396	0.0111111	0	0.00334448	0.0116279	0.00423729	0.00769231	0	0	0.0222222	0.0212766	0.010989	0	0	0.00588235	0	0.0127389	0	0	0	0.00561798	0.00231481	0.0142857	0	0	0	0.00588235	0.00462963	0	0	0	0	0	0	0	0.00793651	0
Event:1437	0	0	0	0	0	0	0.00515464	0.00515464	0	0	0	0	0	0	0	0.00286533	0	0.00575816	0	0	0	0	0	0.0215827	0	0	0.0184332	0	0	0	0	0	0.0269058	0.00207469	0.00906344	0	0	0	0.0184332	0	0	0	0	0	0	0	0	0	0
Event:1431	0	0	0	0	0	0	0	0	0	0	0	0	0	0	0	0.00819672	0	0.00238663	0	0	0	0	0	0	0	0	0	0	0	0	0	0	0	0.00530504	0	0	0	0	0	0	0	0	0	0	0	0	0	0	0
Event:1222	0	0	0	0.00534759	0	0	0	0	0	0	0	0	0	0	0	0	0	0	0	0	0	0	0	0	0	0	0	0	0	0	0	0	0	0.00540541	0	0	0	0	0	0	0	0	0	0	0	0	0	0	0
Event:1515	0.0105263	0	0.0147059	0.0145631	0.0138889	0.00609756	0	0	0	0	0	0	0	0.0070922	0	0.003861	0	0	0	0	0	0	0	0	0	0	0.00769231	0	0	0	0	0	0	0	0	0	0	0	0.00769231	0	0	0	0	0	0	0	0	0	0
Event:1068	0.00995025	0	0.00823045	0.00958466	0.00503778	0.00740741	0.00473934	0.00473934	0	0	0	0	0	0.00403226	0	0.00273224	0	0.00371058	0	0	0	0	0	0.00632911	0	0	0	0	0	0	0	0	0	0.00200401	0.0115274	0	0	0	0	0.00353357	0	0	0	0	0	0	0	0	0
Event:1000	0.0130548	0.00277778	0.00702576	0.0308642	0.0409982	0	0.252366	0.252366	0.00311526	0.0169492	0.0242915	0	0.0027933	0.00462963	0	0.0317757	0	0.0268741	0.0026178	0	0	0.00291545	0.00288184	0.00584795	0	0	0.00475059	0	0.0123153	0.0552326	0.00621118	0	0.0117371	0	0.0113208	0.00597015	0	0	0.00475059	0.012959	0	0	0	0	0	0	0	0.0242915	0.00315457
Event:650	0.0141844	0.0545455	0.010929	0.00392157	0.00892857	0	0.00662252	0.00662252	0	0	0.00772201	0	0	0	0	0.0165563	0	0.00417537	0.0454545	0.0138889	0	0.0206186	0.0510204	0.337838	0.047619	0.0470588	0.0171429	0.047619	0	0	0	0	0.00540541	0.0114943	0	0	0	0	0.0171429	0.0181818	0.0128205	0	0	0	0	0	0	0.00772201	0
Event:1706	0	0	0.0070922	0.0289855	0	0	0	0	0	0	0	0	0	0.00689655	0	0	0	0.00689655	0	0	0	0	0	0	0	0	0	0	0	0	0	0	0	0	0	0	0	0	0	0	0	0	0	0	0	0	0	0	0
Event:1702	0.0208333	0	0.0106952	0.027668	0.0058651	0	0	0	0	0	0	0	0	0.0265957	0	0.00322581	0	0.00831601	0.0070922	0	0	0	0	0	0	0	0.00552486	0	0.00591716	0	0	0	0	0	0.0137457	0.0105263	0	0	0.00552486	0	0	0	0	0	0	0	0	0	0
Event:1718	0	0	0	0	0.00357143	0	0	0	0	0	0	0	0	0	0	0	0	0	0	0	0	0	0	0	0	0	0	0	0	0	0	0	0	0	0	0	0	0	0	0	0	0	0	0	0	0	0	0	0
Event:1717	0.0238095	0	0	0	0.00714286	0	0.0106383	0.0106383	0	0	0	0	0	0.0153846	0	0	0	0	0	0	0	0.0243902	0.0222222	0	0	0	0	0	0	0	0	0	0	0	0	0	0	0	0	0.0121212	0	0	0	0	0	0	0	0	0
Event:456	0.0188679	0.08	0.00671141	0.00913242	0.0133333	0	0.0173913	0.0173913	0	0.0852713	0.0610329	0	0.0972222	0.00653595	0	0.0421456	0	0	0.0618557	0	0	0	0	0	0	0	0	0	0	0.0246914	0	0	0	0	0	0	0	0	0	0.0271739	0	0	0	0	0	0	0	0.0610329	0
Event:1046	0.0192308	0.00763359	0	0.0111524	0.0201149	0.00440529	0.0181818	0.0181818	0	0.00526316	0	0	0.00775194	0.00490196	0	0.0352564	0	0.0040404	0.00653595	0	0	0.00877193	0.00847458	0	0	0	0.0104167	0	0.00552486	0.0075188	0	0	0	0	0	0	0	0	0.0104167	0.038961	0.0326087	0	0	0	0	0	0	0	0
Event:1202	0.0152672	0	0	0.00408163	0.00304878	0	0	0	0	0	0	0	0	0.0112994	0	0	0	0.00212766	0	0	0	0	0	0	0	0	0	0	0	0	0	0	0	0	0.00716846	0	0	0	0	0.00943396	0	0	0	0	0	0	0	0	0
Event:403	0.00278261	0.000700771	0.0394456	0.023224	0.025308	0.000338868	0.00277393	0.00277393	0.00071048	0.00447967	0.0128248	0	0.000701262	0.0127939	0	0.0328814	0.00212164	0.072237	0.00453752	0	0	0.00141093	0.00140895	0.00247175	0	0	0.0224247	0	0.00414651	0.000350018	0	0.000355619	0.00931356	0.00952381	0.0167729	0.00141443	0	0	0.0224247	0.0136799	0	0.000352113	0	0	0	0	0	0.0128248	0.000355619
Event:152	0.00151286	0	0.00859599	0.0501355	0.03125	0.00136986	0.00298954	0.00298954	0	0.00434153	0.0182768	0	0.00158228	0	0	0.014742	0	0.0752688	0.015456	0	0	0	0	0.00324675	0	0	0.00722543	0	0.00146199	0	0	0	0.00858369	0.0480874	0.026616	0.00163934	0	0	0.00722543	0.00405405	0	0	0	0	0	0	0	0.0182768	0
Event:450	0	0	0	0	0	0	0.0530973	0.0530973	0.047619	0	0	0	0	0	0	0	0	0	0	0	0.0377358	0	0	0	0	0	0	0	0	0.0119048	0	0	0	0	0.0197628	0.0727273	0	0	0	0	0	0	0	0	0	0	0	0	0
Event:1754	0	0	0.0152284	0.00743494	0	0	0	0	0	0	0	0	0	0	0	0	0	0.00813008	0.0928571	0	0	0	0	0	0	0	0	0	0	0	0	0	0.0151515	0.00220264	0.030303	0	0	0	0	0.00420168	0	0.00869565	0	0	0	0	0	0	0
Event:89	0.00347222	0.0234375	0	0.0075188	0.0341151	0	0.099631	0.099631	0	0.003125	0.0175	0	0.027668	0.00299401	0	0.0134228	0	0	0.0215827	0	0	0	0.00809717	0.00823045	0.0263158	0.0307018	0.00309598	0.0263158	0.00321543	0.123404	0	0	0.00302115	0	0.0139211	0.00847458	0	0	0.00309598	0.00271003	0.0273973	0	0	0	0	0	0	0.0175	0
Event:486	0.00178571	0	0.0066778	0.053125	0.034153	0.00158983	0.00529101	0.00529101	0	0.00508475	0.017991	0	0.00188324	0	0	0.0097493	0	0.0651659	0.0127505	0	0	0	0	0.0038835	0	0	0.00675676	0	0.00171527	0.00186916	0	0	0.00666667	0.0514706	0.0290276	0	0	0	0.00675676	0.003125	0	0	0	0	0	0	0	0.017991	0
Event:281	0	0	0	0	0	0	0	0	0	0.00793651	0.00471698	0	0	0	0	0	0	0.00464037	0	0	0	0	0	0	0	0	0.00775194	0	0	0	0	0	0	0.00512821	0	0	0	0	0.00775194	0.00571429	0	0	0	0	0	0	0	0.00471698	0
Event:1617	0	0.0672269	0	0.00754717	0.00286533	0	0.00617284	0.00617284	0	0.148148	0.030303	0	0.0330579	0	0	0.0890411	0	0	0.0567376	0	0	0.0185185	0.0555556	0.0576923	0.137931	0.136364	0	0.137931	0	0	0	0	0	0	0.00332226	0	0	0	0	0	0.0344828	0	0	0	0	0	0	0.030303	0
Event:382	0	0	0.0111732	0.016129	0.00299401	0	0	0	0	0	0	0	0	0	0	0.0167785	0	0.00210084	0	0	0	0	0	0	0	0	0	0	0	0	0	0	0	0.0116009	0.0034965	0.0352941	0	0	0	0	0	0.0104167	0	0	0	0	0	0	0
Event:1684	0.0442478	0	0	0.0131579	0	0	0.00793651	0.00793651	0	0	0.00425532	0	0	0.0123457	0	0.0107527	0	0	0	0	0	0	0	0	0	0	0	0	0	0	0	0	0	0.00728155	0.00757576	0	0	0	0	0.00505051	0	0.0133333	0	0	0.0212766	0	0	0.00425532	0
Event:1605	0	0	0	0	0	0	0	0	0	0	0.0204918	0	0	0	0	0	0	0.0217865	0	0	0	0	0	0	0	0	0	0	0	0	0	0	0	0	0	0	0	0	0	0	0	0	0	0	0	0	0	0.0204918	0
Event:46	0.0125	0	0	0.00518135	0	0	0	0	0	0	0	0	0	0.0241935	0	0	0	0	0	0	0	0	0	0	0	0	0	0	0	0	0	0	0	0	0	0	0	0	0	0	0	0	0	0	0	0	0	0	0
Event:68	0.00809717	0	0.00692042	0.0168539	0.00225225	0	0	0	0	0	0.00273224	0	0	0.00682594	0	0	0.00502513	0.010327	0.00826446	0	0	0	0	0	0	0	0.0070922	0	0	0	0	0	0	0	0.0586667	0	0	0	0.0070922	0	0	0	0	0	0	0	0	0.00273224	0
Event:327	0.00323625	0.0216606	0.00571429	0.00954654	0.0305499	0	0.103806	0.103806	0.00411523	0.00293255	0.0214797	0	0.0255474	0.0028169	0.00404858	0.0128205	0	0.0015456	0.0200669	0	0	0	0.00746269	0.00757576	0.0240964	0.0281124	0.00290698	0.0240964	0.040625	0.192469	0.00819672	0	0	0.00165017	0.00659341	0	0	0	0.00290698	0.0025641	0.025	0.00374532	0	0.00404858	0	0	0	0.0214797	0
Event:846	0	0.0131579	0	0	0	0	0.00892857	0.00892857	0	0.0461538	0.0277778	0	0.0135135	0	0	0.0113208	0	0	0.0102041	0	0	0	0	0	0	0	0	0	0	0	0	0	0	0	0	0	0	0	0	0	0	0	0	0	0	0.030303	0	0.0277778	0
Event:455	0.0186567	0.00819672	0.00638978	0.0078329	0.0330396	0	0.0601504	0.0601504	0.0147059	0.0234899	0.00514139	0	0	0.00314465	0.0047619	0.00691244	0	0.00493421	0.0075188	0	0.00460829	0.00881057	0.00865801	0.00881057	0	0.00458716	0	0	0.0206897	0.0420168	0.00480769	0	0.0031746	0.00529101	0.00959233	0.0183486	0	0	0	0.00854701	0	0.0131579	0	0.0047619	0	0	0	0.00514139	0
Event:291	0	0.00595238	0	0.00651466	0.0181818	0	0.126374	0.126374	0.023622	0.0178571	0	0	0.0121212	0.00833333	0.0151515	0.011236	0	0	0.00526316	0	0.00714286	0	0.00645161	0.00662252	0	0	0.0176211	0	0.00458716	0.0490798	0	0	0.00420168	0	0.0392749	0.0211268	0	0	0.0176211	0.00362319	0	0	0	0.0151515	0	0	0	0	0
Event:1740	0	0	0.0255403	0.0421793	0.05625	0	0.00204918	0.00204918	0	0.00589391	0.0170068	0	0	0	0	0.0304	0	1	0.00635593	0	0	0	0	0.00229885	0	0	0.0279441	0	0	0	0	0	0.00770713	0.0170157	0.0129032	0.00233645	0	0	0.0279441	0.00357782	0	0	0	0	0	0	0	0.0170068	0
Event:10	0	0	0	0.00333333	0.00261097	0	0	0	0	0	0	0	0	0.0173913	0	0.0202899	0	0	0	0	0	0	0	0.00699301	0	0	0	0	0.00956938	0	0	0	0.00434783	0.0497835	0.00598802	0	0	0	0	0	0	0	0	0	0	0	0	0	0
Event:12	0	0	0	0	0	0	0	0	0	0	0	0	0	0	0	0	0	0	0	0	0	0	0	0	0	0	0	0	0	0	0	0	0	0	0	0	0	0	0	0	0	0	0	0	0	0	0	0	0
Event:1724	0.043956	0	0.0223881	0.0146341	0.00692042	0	0.00970874	0.00970874	0	0	0.00947867	0	0	0.00714286	0	0.00387597	0	0	0	0	0	0	0	0	0	0	0.015625	0	0	0	0	0	0	0	0.00413223	0	0	0	0.015625	0	0	0	0	0	0	0	0	0.00947867	0
Event:1340	0	0	0.00609756	0.00753769	0.00623701	0	0	0	0	0.015873	0	0	0.00387597	0	0	0.018018	0	0.0016	0	0	0	0	0	0	0	0	0.0487013	0	0	0	0	0	0.0408805	0.00343053	0	0	0	0	0.0487013	0.00271739	0	0	0	0	0	0	0	0	0
Event:1359	0	0	0	0	0	0	0	0	0	0.0543478	0.00719424	0	0	0	0	0.0415335	0	0	0	0	0.103093	0	0	0	0	0	0.0591398	0	0.010929	0.00735294	0	0	0.0512821	0.0625	0	0	0	0	0.0591398	0	0	0	0	0	0	0	0	0.00719424	0
Event:1379	0.017094	0	0.0125786	0.0220264	0.00318471	0	0	0	0	0	0.00851064	0	0	0.00609756	0	0.00711744	0	0.0043956	0	0	0	0	0	0	0	0	0.0198675	0	0	0	0	0	0	0.00970874	0.00754717	0	0	0	0.0198675	0	0	0	0	0	0	0	0	0.00851064	0
Event:1380	0.0166667	0	0	0.0171821	0.0026455	0	0	0	0	0	0	0	0	0.00438596	0	0.00872093	0	0.0136187	0	0	0	0	0	0	0	0	0	0	0	0	0	0	0	0.0041841	0.0030303	0	0	0	0	0.00763359	0	0	0	0	0	0	0	0	0
Event:1383	0.00806452	0	0.0182927	0.012766	0.00943396	0	0.0151515	0.0151515	0	0	0	0	0	0.0118343	0	0.00347222	0	0.0021645	0	0	0	0.0125	0.0119048	0.0125	0	0	0.00628931	0	0	0	0	0	0.0181818	0	0.0263158	0.0277778	0	0	0.00628931	0	0	0	0	0	0	0	0	0	0
Event:1337	0	0	0.129032	0.0165289	0.00611621	0	0	0	0	0	0	0	0	0	0	0.0569395	0	0.0194805	0	0	0	0	0	0.0113636	0	0	0.037037	0	0	0	0	0	0.0292398	0.0361446	0.029304	0	0	0	0.037037	0	0	0	0	0	0	0	0	0	0
Event:1360	0	0	0	0.003663	0.00280899	0.00436681	0	0	0	0	0.0108696	0	0	0	0	0.00619195	0	0.00402414	0	0	0	0	0	0.00862069	0	0	0.00512821	0	0	0	0	0	0.00990099	0.0292135	0.00324675	0	0	0	0.00512821	0	0	0	0	0	0	0	0	0.0108696	0
Event:1355	0.00917431	0	0	0.0182648	0.00657895	0	0	0	0	0	0	0	0	0	0	0.0110701	0	0.00223714	0	0	0	0	0	0	0	0	0.0211268	0	0	0	0	0	0	0.0175	0	0	0	0	0.0211268	0.00526316	0	0	0	0	0	0	0	0	0
Event:1351	0	0	0	0.00938967	0.003367	0	0	0	0	0	0.00456621	0	0	0	0	0	0	0.0022779	0	0	0	0	0	0.0175439	0	0	0.00735294	0	0	0	0	0	0	0.0230769	0.00401606	0	0	0	0.00735294	0	0	0	0	0	0	0	0	0.00456621	0
Event:277	0	0	0	0	0	0	0	0	0	0.008	0.00473934	0	0	0	0	0	0	0.00465116	0	0	0	0	0	0	0	0	0.0078125	0	0	0	0	0	0	0.0025641	0	0	0	0	0.0078125	0.00574713	0	0	0	0	0	0	0	0.00473934	0
Event:279	0	0.150685	0	0.0044843	0	0	0	0	0	0	0.0132743	0	0	0	0	0	0	0	0.115789	0	0	0	0	0	0	0	0	0	0	0	0	0	0	0	0.00387597	0	0	0	0	0	0	0	0	0	0	0	0	0.0132743	0
Event:280	0	0	0	0	0	0	0	0	0	0.00793651	0.00471698	0	0	0	0	0	0	0.00464037	0	0	0	0	0	0	0	0	0.00775194	0	0	0	0	0	0	0.00512821	0	0	0	0	0.00775194	0.00571429	0	0	0	0	0	0	0	0.00471698	0
Event:1492	0.0189873	0	0.0201005	0.0458015	0.0056338	0	0	0	0	0	0	0	0	0.0147059	0	0.00308642	0	0.0142276	0.012987	0	0	0.0173913	0.0168067	0	0	0	0.00512821	0	0	0	0	0	0	0.00218818	0.0131148	0.00917431	0	0	0.00512821	0	0	0	0	0	0	0	0	0	0
Event:1792	0	0	0.0078125	0	0.0035461	0	0	0	0	0.00847458	0	0	0	0	0	0	0	0.00950119	0.0123457	0	0	0	0	0	0	0	0	0	0	0	0	0	0	0	0	0	0	0	0	0	0	0	0	0	0	0	0	0	0
Event:1651	0.03125	0	0.150376	0.0414365	0.0383747	0.00301205	0.0301887	0.0301887	0	0.00680272	0.0159574	0	0	0	0	0.147453	0	0.0151771	0	0	0	0.00456621	0.0044843	0.00917431	0	0	0.0454545	0	0	0	0	0	0	0	0.0223325	0	0	0	0.0454545	0.0176991	0	0	0	0	0	0	0	0.0159574	0
Event:1223	0	0	0	0	0	0	0	0	0	0	0	0	0	0.0129032	0	0	0	0	0	0	0	0	0	0	0	0	0	0	0.0075188	0.0117647	0	0	0	0.00990099	0.00387597	0	0	0	0	0	0	0	0	0	0	0	0	0	0
Event:1220	0	0	0	0	0.0033557	0	0	0	0	0	0	0	0	0.0136054	0	0	0	0.00455581	0	0	0	0	0	0	0	0	0	0	0	0	0	0	0	0.0230179	0.004	0	0	0	0	0	0	0	0	0	0	0	0	0	0
Event:378	0.0241477	0.001443	0.0776836	0.0451128	0.0638051	0	0.015299	0.015299	0	0.0272851	0.0513784	0	0.00727802	0.0039267	0	0.159895	0.00149031	0.063253	0.00420757	0	0	0.0119581	0.0118871	0.0104478	0	0	0.0846485	0	0.00404858	0	0	0	0.0296496	0.0210632	0.0235571	0	0	0	0.0846485	0.0229592	0	0.00295421	0	0	0	0.00153846	0	0.0513784	0
Event:1138	0	0	0.00341297	0.00274725	0.265537	0	0	0	0	0	0	0	0	0	0	0	0	0	0	0	0	0	0	0	0	0	0	0	0	0	0	0	0.00340136	0	0	0	0	0	0	0	0	0	0	0	0	0	0	0	0
Event:1122	0.0035503	0.00736196	0.0324826	0.0355603	0.0215264	0	0.00586854	0.00586854	0.0025641	0.010333	0.0115183	0	0.00122249	0.003367	0	0.0347648	0	0.0514184	0.00837321	0	0	0.00124533	0.00123916	0.00374532	0	0	0.0339578	0	0.00114943	0	0	0	0.0276817	0.0168739	0.0310559	0.00377834	0.001287	0	0.0339578	0.0231278	0	0	0	0	0	0	0	0.0115183	0
Event:1512	0.0198864	0	0.00501253	0.0128755	0.0354478	0	0	0	0	0	0.0214133	0	0	0.00247525	0.00337838	0.0356436	0	0.0204978	0	0	0	0.00638978	0.00630915	0.00318471	0	0	0.00510204	0	0	0.003003	0	0	0	0	0.00197628	0.00983607	0	0	0.00510204	0.0114943	0	0.00316456	0	0.00337838	0	0	0	0.0214133	0
Event:1284	0.0120482	0	0	0	0.00358423	0	0	0	0	0	0	0	0	0	0.692308	0	0	0	0	0	0	0	0	0	0	0	0	0	0	0	0	0	0	0	0	0	0	0	0	0	0	0	0	0.692308	0	0	0	0	0
Event:1285	0	0	0	0	0	0	0.03125	0.03125	0	0	0	0	0	0	0	0	0	0	0	0	0	0	0	0	0	0	0	0	0	0	0	0	0	0	0	0	0	0	0	0	0	0	0	0	0	0	0	0	0
Event:695	0	0	0	0	0	0	0	0	0	0	0	0	0	0	0	0	0	0	0	0	0	0	0	0	0	0	0	0	0	0	0	0	0	0	0.00403226	0	0	0	0	0	0	0	0	0	0	0	0	0	0
Event:1762	0.0359712	0.0263158	0.00540541	0.0362903	0.00890208	0	0.013245	0.013245	0.012987	0	0.0234375	0	0	0.00529101	0	0	0	0.0255319	0.0220588	0	0.0113636	0	0.00970874	0.0416667	0	0	0.0112994	0	0.0060241	0	0	0	0.00537634	0.00455581	0.0138889	0.0108696	0	0	0.0112994	0	0	0.00990099	0	0	0	0	0	0.0234375	0
Event:1763	0	0	0.00869565	0	0	0	0	0	0	0	0	0	0	0	0	0.00421941	0	0	0	0	0	0	0	0	0	0	0	0	0	0	0	0	0	0	0.00452489	0	0	0	0	0	0	0	0	0	0	0	0	0	0
Event:1829	0	0	0	0	0	0	0	0	0	0	0	0	0	0	0	0	0	0.00241546	0	0	0	0	0	0	0	0	0	0	0	0	0	0	0	0.00537634	0	0	0	0	0	0.0128205	0	0	0	0	0	0	0	0	0
Event:1851	0.0178571	0	0.00645161	0.0133929	0.0197368	0	0	0	0	0.00689655	0.0131004	0	0	0.00628931	0	0.018315	0	0.020316	0	0	0	0	0	0	0	0	0.0347222	0	0	0	0	0	0.00641026	0.00982801	0.00383142	0	0	0	0.0347222	0.0103627	0	0	0	0	0	0	0	0.0131004	0
Event:1874	0	0	0	0.00913242	0.00330033	0	0	0	0	0	0	0	0	0	0	0.00369004	0	0.00904977	0	0	0	0	0	0	0	0	0	0	0	0	0	0	0.00666667	0	0.00392157	0	0	0	0	0	0	0	0	0	0	0	0	0	0
Event:1867	0	0.0126582	0.0136054	0.042654	0.0448276	0	0	0	0	0.00724638	0	0	0.0263158	0	0	0.0149813	0	0.0421546	0.00990099	0	0	0	0	0	0	0	0.0070922	0	0	0	0	0	0.00671141	0.0150754	0.00393701	0	0	0	0.0070922	0	0	0	0	0	0	0	0	0	0
Event:1845	0	0	0	0	0	0	0	0	0	0	0	0	0	0	0	0	0	0	0	0	0	0	0	0	0	0	0	0	0	0	0	0	0	0	0	0	0	0	0	0	0	0	0	0	0	0	0	0	0
Event:1834	0	0	0	0	0	0	0.0227273	0.0227273	0	0	0	0	0	0	0	0	0	0	0	0	0	0	0	0	0	0	0	0	0	0.0980392	0	0	0	0	0	0	0	0	0	0	0	0	0	0	0	0	0	0	0
Event:1854	0	0	0.0255403	0.0421793	0.05625	0	0.00204918	0.00204918	0	0.00589391	0.0170068	0	0	0	0	0.0304	0	1	0.00635593	0	0	0	0	0.00229885	0	0	0.0279441	0	0	0	0	0	0.00770713	0.0170157	0.0129032	0.00233645	0	0	0.0279441	0.00357782	0	0	0	0	0	0	0	0.0170068	0
Event:1866	0	0	0	0.00480769	0	0.00609756	0	0	0.0344828	0	0	0	0	0	0	0	0	0.00930233	0	0	0	0	0	0	0	0	0	0	0	0	0	0	0.00724638	0.00511509	0.0166667	0.0227273	0	0	0	0.00568182	0	0	0	0	0	0	0	0	0
Event:1853	0.0206186	0	0.00714286	0.0143541	0.010274	0	0	0	0	0	0.00930233	0	0	0.00694444	0	0.00766284	0	0.0139211	0	0	0	0	0	0	0	0	0.0229008	0	0	0	0	0	0	0.00763359	0.00406504	0	0	0	0.0229008	0.011236	0	0	0	0	0	0	0	0.00930233	0
Event:1868	0.00787402	0	0.0137672	0.0500596	0.0376749	0.00239521	0.0117188	0.0117188	0	0.00376412	0.0195627	0	0.00135501	0.00123001	0	0.0174672	0	0.0727449	0.0132802	0	0	0	0	0.00277008	0	0	0.0100629	0	0.00126582	0	0	0.00143472	0.00620347	0.046169	0.0385488	0.0027972	0	0	0.0100629	0.00473373	0.00142248	0	0	0	0	0	0	0.0195627	0
Event:1856	0	0	0	0	0.003125	0	0.0075188	0.0075188	0.0172414	0	0.00829876	0	0	0	0	0	0	0	0	0	0	0	0	0	0	0	0.00628931	0	0	0	0	0	0.00598802	0.0047619	0.00367647	0	0	0	0.00628931	0	0	0	0	0	0	0	0	0.00829876	0
Event:1873	0	0	0.00789474	0.00239521	0	0	0	0	0	0.00665779	0	0	0	0.00130039	0	0.0113895	0	0.000942507	0	0	0	0	0	0.00443131	0	0	0.0242915	0	0	0	0	0	0.00261438	0.00492126	0.00576701	0	0	0	0.0242915	0	0	0	0	0	0	0	0	0	0
Event:1825	0.0209302	0.00733496	0.0190678	0.0415094	0.0392799	0	0.00674157	0.00674157	0.00268817	0	0.0145719	0	0	0.00206612	0	0.0255102	0.00257069	0.030504	0.00930233	0	0.00261097	0	0.00251256	0.0128205	0	0	0.0128205	0	0.0021692	0	0	0	0.002079	0.00683995	0.0389381	0.0104167	0	0	0.0128205	0.003861	0	0.00252525	0	0	0	0	0	0.0145719	0
Event:1847	0.00621118	0	0.00990099	0.0110294	0.00561798	0.00434783	0.00588235	0.00588235	0	0	0	0	0	0	0	0.00617284	0.00892857	0.0224949	0	0	0.00943396	0	0	0	0	0	0	0	0	0	0	0	0	0	0.00323625	0.0183486	0	0	0	0.00829876	0	0	0	0	0	0	0	0	0
Event:1848	0.00315457	0	0.0588235	0.0563725	0.0912951	0	0.00615385	0.00615385	0.00398406	0	0.0210773	0	0	0.0167598	0	0.0593407	0	0.144852	0.00643087	0	0	0	0	0.003663	0	0	0.0568862	0	0	0	0	0.00404858	0.00277778	0	0.0196937	0.0037594	0	0	0.0568862	0.0101266	0	0	0	0	0	0	0	0.0210773	0
Event:1840	0	0	0	0	0	0	0	0	0	0.00775194	0.00465116	0	0	0	0	0.00383142	0	0	0	0	0	0	0	0	0	0	0	0	0	0	0	0	0	0	0	0	0	0	0	0	0	0	0	0	0	0	0	0.00465116	0
Event:1822	0.0136364	0	0.0311284	0.05	0.0716113	0	0	0	0	0	0.0118694	0	0	0	0	0.0375335	0	0.0545113	0.00925926	0	0	0	0	0	0	0	0.0886076	0	0	0	0	0	0.0114068	0	0.00815217	0.00584795	0	0	0.0886076	0.00996678	0	0	0	0	0	0	0	0.0118694	0
Event:1872	0	0	0	0.00125	0	0	0	0	0	0.00840336	0.00248756	0	0	0	0	0.00947867	0	0.00097561	0	0	0	0	0	0.00468019	0	0	0.0240793	0	0	0	0	0	0.00274348	0.00101626	0.0011976	0	0	0	0.0240793	0	0	0	0	0	0	0	0	0.00248756	0
Event:1871	0	0	0	0.00120192	0	0	0	0	0	0.00669344	0	0	0	0	0	0.00798176	0	0.000946074	0	0	0	0	0	0.00445765	0	0	0.0230352	0	0	0	0	0	0.00262812	0	0	0	0	0	0.0230352	0	0	0	0	0	0	0	0	0	0
Event:1869	0.0078329	0.00560224	0.014218	0.026749	0.0355872	0.00220264	0.0102302	0.0102302	0	0.0346535	0.570093	0	0.017094	0.00232019	0	0.0516252	0	0.0125874	0.00527704	0	0	0	0	0	0	0	0.0144578	0	0.0302267	0.00557103	0	0	0	0.00293686	0.0113636	0	0	0	0.0144578	0.00646552	0	0.00291545	0	0	0	0	0	0.570093	0
Event:1857	0	0	0.015	0.0339623	0.0113314	0	0	0	0	0	0.00359712	0	0	0	0	0.00931677	0	0.028866	0	0	0	0	0	0	0	0	0.015544	0	0	0	0	0.0111111	0	0.0200445	0.019802	0	0	0	0.015544	0	0	0	0	0	0	0	0	0.00359712	0
Event:1842	0.00540541	0	0.0458716	0.00673401	0.0437158	0	0.00515464	0.00515464	0	0	0.027027	0	0	0.0220264	0	0.0385757	0	0.0564516	0.00555556	0	0	0	0	0.0070922	0	0	0.0780488	0	0	0	0	0.00869565	0	0	0.0060241	0	0	0	0.0780488	0.0113636	0	0	0	0	0	0	0	0.027027	0
Event:1870	0	0	0	0.00127226	0	0	0	0	0	0.00713267	0	0	0	0	0	0.00842359	0	0.00098912	0	0	0	0	0	0.00478469	0	0	0.0245665	0	0	0	0	0	0.0027972	0	0	0	0	0	0.0245665	0	0	0	0	0	0	0	0	0	0
Event:1844	0.00787402	0	0.0137672	0.0500596	0.0376749	0.00239521	0.0117188	0.0117188	0	0.00376412	0.0195627	0	0.00135501	0.00123001	0	0.0174672	0	0.0727449	0.0132802	0	0	0	0	0.00277008	0	0	0.0100629	0	0.00126582	0	0	0.00143472	0.00620347	0.046169	0.0385488	0.0027972	0	0	0.0100629	0.00473373	0.00142248	0	0	0	0	0	0	0.0195627	0
Event:1839	0.0263158	0	0.0798258	0.0516129	0.0602125	0	0.0157143	0.0157143	0.0015748	0.0237099	0.0485934	0	0.00748503	0.00402685	0	0.163978	0.00153374	0.0633947	0.0028777	0.00158479	0	0.020155	0.0200308	0.0123077	0	0	0.0870206	0	0.00138122	0	0	0	0.0304288	0.0214724	0.0240964	0	0	0	0.0870206	0.0235294	0	0.00151745	0	0	0	0	0	0.0485934	0
Event:1846	0.00420168	0.00952381	0.0107914	0.0202899	0.013986	0	0	0	0	0.0037037	0.00847458	0	0	0.0106383	0	0.0100251	0	0.0248668	0.012987	0	0	0.00515464	0.00505051	0	0	0	0.003663	0	0.00383142	0	0	0.00595238	0.032967	0.0113208	0.0211082	0	0	0	0.003663	0	0	0	0	0	0	0	0	0.00847458	0
Event:1891	0	0	0.028777	0.00469484	0.00677966	0	0	0	0	0	0	0	0	0	0	0.0114504	0	0.00228311	0	0	0	0	0	0	0	0	0.0149254	0	0	0	0	0	0	0.00251889	0.0121951	0	0	0	0.0149254	0.00552486	0	0.0172414	0	0	0	0	0	0	0
Event:1921	0.00392157	0	0.0383275	0.0542857	0.0761905	0	0	0	0	0	0	0	0	0.00666667	0	0.0473815	0	0.0780399	0.004	0	0	0	0	0	0	0	0.0392857	0	0	0	0	0	0.00673401	0.00362976	0.00248139	0	0	0	0.0392857	0.0150602	0	0	0	0	0	0	0	0	0
Event:1917	0	0.00444444	0.0137457	0.0194986	0.0158371	0	0.011583	0.011583	0	0.0516605	0.962963	0	0.0275229	0	0	0.0610687	0	0.0119863	0.00404858	0	0	0	0	0	0	0	0.00699301	0	0.0337079	0.00884956	0	0	0	0	0.00501253	0	0	0	0.00699301	0.00906344	0	0.0047619	0	0	0	0	0	0.962963	0
Event:1923	0.0576923	0	0.00662252	0.00904977	0.00327869	0	0	0	0	0	0	0	0	0.00645161	0	0.003663	0	0.0044843	0	0	0	0	0	0	0	0	0	0	0	0	0	0	0	0	0.0078125	0	0	0	0	0.00526316	0	0	0	0	0	0	0	0	0
Event:1920	0.0299728	0	0.05	0.0720524	0.0512821	0	0.00259067	0.00259067	0	0	0.0290456	0	0	0.00236407	0	0.0403071	0.00611621	0.0529412	0.00810811	0	0	0.00906344	0.00895522	0.0182927	0	0	0.0508906	0	0.0025	0	0	0	0.00717703	0.00446429	0.0273438	0	0	0	0.0508906	0.0314607	0	0	0	0	0	0	0	0.0290456	0
Event:1879	0.0112994	0	0.0087108	0.00463679	0.0124309	0	0.00183486	0.00183486	0	0	0.00152905	0	0	0.0121528	0	0.011544	0.00411523	0.00690449	0	0	0	0.00203252	0.00201613	0.00612245	0	0	0.00350877	0	0.00178891	0	0	0	0.00172712	0	0.00439883	0	0	0	0.00350877	0.119565	0	0	0	0	0	0	0	0.00152905	0
Event:1908	0	0	0	0	0	0	0	0	0	0	0	0	0	0	0	0	0	0	0	0	0	0	0	0	0	0	0	0	0	0	0	0	0	0	0	0	0	0	0	0	0	0	0	0	0	0	0	0	0
Event:1890	0.00934579	0	0.0135135	0.0184332	0.00996678	0	0	0	0	0	0	0	0	0	0	0.00740741	0	0	0	0	0	0	0	0	0	0	0	0	0	0	0	0	0	0	0.00787402	0	0	0	0	0	0	0	0	0	0	0	0	0	0
Event:1881	0.011236	0.0340426	0.00970874	0.0213333	0.0174672	0	0.0488722	0.0488722	0	0.0559441	0.0319149	0	0.0255319	0.0031746	0.00483092	0.0585366	0	0	0.0311284	0	0	0.00444444	0.00877193	0.0134529	0.0046729	0.00465116	0.00328947	0.0046729	0.0464286	0.0337553	0	0	0.00320513	0.00353982	0.00722892	0.00458716	0	0	0.00328947	0.00573066	0.00487805	0	0	0.00483092	0.00502513	0	0	0.0319149	0
Event:1913	0	0	0	0.0104167	0	0	0	0	0	0	0	0	0	0	0	0	0	0.00239234	0.0133333	0	0	0	0	0	0	0	0	0	0	0	0	0	0	0.00265252	0.00438596	0	0	0	0	0	0	0	0	0	0	0	0	0	0
Event:1899	0	0	0	0.00487805	0.00347222	0	0	0	0	0	0	0	0	0	0	0	0	0.0141176	0	0	0	0	0	0	0	0	0.00787402	0	0	0	0	0	0.0149254	0	0	0	0	0	0.00787402	0	0	0	0	0	0	0	0	0	0
Event:1896	0.0232558	0	0.0314961	0.0121581	0.0271605	0	0	0	0	0	0.00595238	0	0	0.0114068	0	0.024	0	0.00540541	0	0	0	0.00571429	0.00558659	0.017341	0	0	0.00393701	0	0	0	0	0	0.00381679	0	0.00821918	0	0	0	0.00393701	0.013468	0	0	0	0	0	0	0	0.00595238	0
Event:1888	0.0117647	0.00434783	0.010101	0.0220386	0.0179372	0	0.0511811	0.0511811	0	0.0545455	0.030137	0	0.00438596	0.00330033	0.00512821	0.0576441	0	0	0.00396825	0	0	0.00469484	0.00925926	0.014218	0.0049505	0.00492611	0.00342466	0.0049505	0.0369004	0.0219298	0	0	0.00333333	0.00361664	0.00744417	0.00485437	0	0	0.00342466	0.00593472	0	0	0	0.00512821	0.00534759	0	0	0.030137	0
Event:1897	0	0	0	0.00490196	0.00348432	0	0	0	0	0	0	0	0	0	0	0	0	0.0189573	0.0235294	0	0	0	0	0	0	0	0.00793651	0	0	0	0	0	0	0	0	0.025	0	0	0.00793651	0	0	0	0	0	0	0	0	0	0
Event:1898	0	0	0.00689655	0.0483092	0.0452962	0	0	0	0	0	0.0325581	0	0	0	0	0.0075188	0	0.0498812	0.0102041	0	0	0	0	0	0	0	0.00724638	0	0	0	0	0	0	0	0.00398406	0	0	0	0.00724638	0	0	0	0	0	0	0	0	0.0325581	0
Event:1933	0	0	0.0584416	0.012987	0.0427632	0	0	0	0	0	0	0	0	0.0060241	0	0.0477941	0	0.029148	0	0	0	0	0	0	0	0	0.0612245	0	0	0	0	0	0.00613497	0.00480769	0	0	0	0	0.0612245	0.0150754	0	0	0	0	0	0	0	0	0
Event:1922	0.00869565	0	0.0394737	0.0223214	0.0196078	0	0.00806452	0.00806452	0	0	0.00429185	0	0	0.0125	0	0.0218978	0	0.0202247	0	0	0	0.0140845	0.027027	0.0285714	0	0	0.0559441	0	0.0145985	0	0	0	0	0	0.0153846	0.0483871	0	0	0.0559441	0.0102564	0	0	0	0	0	0	0	0.00429185	0
Event:1901	0	0	0.00505051	0	0	0	0.00606061	0.00606061	0	0	0	0	0	0	0	0.0288462	0	0.0355649	0	0	0	0.00892857	0.00862069	0	0	0	0.0052356	0	0	0	0	0	0	0	0	0	0	0	0.0052356	0.00421941	0	0	0	0	0	0	0	0	0.0116279
Event:1931	0	0	0	0	0	0	0	0	0	0	0	0	0	0.0075188	0	0	0	0.00947867	0	0	0	0	0	0	0	0	0	0	0	0	0	0	0	0	0.00425532	0	0	0	0	0	0	0	0	0	0	0	0	0	0
Event:1912	0	0	0	0	0	0	0	0	0	0	0	0	0	0	0	0	0	0.00191571	0	0	0	0	0	0	0	0	0	0	0.00970874	0	0	0	0	0	0.00301205	0	0	0	0	0	0	0	0	0	0	0	0	0	0
Event:1909	0	0	0	0	0	0	0	0	0	0	0	0	0	0	0	0	0	0	0	0	0	0	0	0	0	0	0	0	0	0	0	0	0	0	0	0	0	0	0	0	0	0	0	0	0	0	0	0	0
Event:1915	0	0	0	0.0204082	0.00711744	0	0	0	0	0	0	0	0	0	0	0	0	0.00235849	0	0	0	0	0	0	0	0	0.0166667	0	0	0	0	0	0.00775194	0.00261097	0.0042735	0	0	0	0.0166667	0	0	0	0	0	0	0	0	0	0
Event:1895	0	0	0	0.00881057	0.00970874	0	0.00806452	0.00806452	0.0204082	0	0.012987	0	0	0	0	0.0108303	0	0.01566	0.00909091	0	0	0	0	0	0	0	0	0	0	0	0	0	0	0.00242718	0.00763359	0.015625	0	0	0	0.00510204	0	0	0	0	0	0	0	0.012987	0
Event:1914	0	0.00266667	0.0446009	0.0487805	0.0381282	0	0.00733496	0.00733496	0.00597015	0.00230415	0.0155945	0	0	0.00672646	0	0.0461255	0	0.0466102	0.00759494	0	0	0	0	0.00842697	0	0	0.0478469	0	0.00235294	0	0	0.00301205	0.0276498	0.0174419	0.0475285	0.002849	0.00301205	0	0.0478469	0	0	0	0	0	0	0	0	0.0155945	0
Event:1889	0.00892857	0	0	0	0	0	0	0	0	0	0.00434783	0	0	0	0	0	0	0	0	0	0	0	0	0	0	0	0	0	0	0	0	0	0	0	0	0	0	0	0	0.00518135	0	0	0	0	0	0	0	0.00434783	0
Event:1916	0.00369004	0	0.00319489	0.0377358	0.0196078	0.00294118	0	0	0	0	0.00515464	0	0	0	0	0.00460829	0	0.148776	0	0	0	0	0	0	0	0	0	0	0.00682594	0	0	0	0.00638978	0.021544	0.0243902	0.00913242	0.00497512	0	0	0.00569801	0	0	0	0	0	0	0	0.00515464	0
Event:1995	0.00892857	0	0.0197368	0.00892857	0.040404	0	0.0166667	0.0166667	0	0.0283688	0.00434783	0	0	0	0	0.0297398	0	0	0	0	0	0	0	0	0	0	0.0277778	0	0.0149254	0.0114943	0	0	0	0	0	0	0	0	0.0277778	0	0	0	0	0	0	0	0	0.00434783	0
Event:1942	0.0179372	0.00502513	0.0426357	0.0271903	0.0143885	0	0	0	0	0.0077821	0.0267857	0	0	0.00367647	0	0.0371353	0	0.0143627	0.0136986	0	0	0	0	0.0223464	0	0	0.00769231	0	0.00806452	0	0	0	0.00371747	0.011583	0.0135135	0	0	0	0.00769231	0.0198675	0.00617284	0	0	0	0	0	0	0.0267857	0.00641026
Event:1938	0	0	0	0	0.0179211	0	0	0	0	0	0.00487805	0	0	0.0075188	0	0.0120482	0	0.00947867	0	0	0	0	0	0	0	0	0.00819672	0	0	0	0	0	0	0.00260417	0	0	0	0	0.00819672	0	0	0	0	0	0	0	0	0.00487805	0
Event:2038	0	0.0163934	0	0	0	0	0	0	0	0	0	0	0	0	0	0	0	0	0.0120482	0	0	0	0	0	0	0	0	0	0	0	0	0	0	0	0	0	0	0	0	0	0	0	0	0	0	0	0	0	0
Event:2009	0.00787402	0	0.0137672	0.0500596	0.0376749	0.00239521	0.0117188	0.0117188	0	0.00376412	0.0195627	0	0.00135501	0.00123001	0	0.0174672	0	0.0727449	0.0132802	0	0	0	0	0.00277008	0	0	0.0100629	0	0.00126582	0	0	0.00143472	0.00620347	0.046169	0.0385488	0.0027972	0	0	0.0100629	0.00473373	0.00142248	0	0	0	0	0	0	0.0195627	0
Event:2036	0	0	0.00699301	0.0046729	0	0	0	0	0	0	0	0	0	0	0	0	0	0	0	0	0	0	0	0	0	0	0.0148148	0	0	0	0	0	0.013986	0.0583554	0	0	0	0	0.0148148	0	0	0	0	0	0	0	0	0	0
Event:1974	0.037037	0	0.0131579	0.00896861	0.00653595	0	0	0	0	0	0	0	0	0.00636943	0	0.00729927	0	0.00222717	0	0	0	0	0	0.030303	0	0	0	0	0	0	0	0	0.00649351	0	0.0116732	0	0	0	0	0.0104712	0	0	0	0	0	0	0	0	0
Event:1955	0.0280374	0	0.0737705	0.0438871	0.0505051	0	0.00438596	0.00438596	0	0	0.00895522	0	0	0.00757576	0	0.100287	0	0.0730769	0.0046729	0	0	0.00571429	0.00558659	0.0114943	0	0	0.0669456	0	0.00829876	0.00515464	0	0	0.0115385	0	0.0137741	0	0	0	0.0669456	0.013468	0	0	0	0	0	0	0	0.00895522	0
Event:2025	0	0	0	0	0	0	0	0	0	0	0.00485437	0	0	0	0	0	0	0	0	0	0	0	0	0	0	0	0	0	0	0	0	0	0	0	0	0	0	0	0	0	0	0	0	0	0	0	0	0.00485437	0
Event:2013	0.00438596	0	0.00743494	0.0118343	0.00235849	0	0.00421941	0.00421941	0	0.00384615	0.00872093	0	0	0.00364964	0	0.00255102	0.00558659	0.00531915	0	0	0	0.00543478	0.00531915	0	0	0	0.00763359	0	0	0	0	0	0.00369004	0.00190476	0.0107239	0.00564972	0	0	0.00763359	0	0	0	0	0	0.00632911	0	0	0.00872093	0
Event:2005	0.028777	0	0	0.0118577	0.00295858	0	0	0	0	0	0.00384615	0	0	0.0106952	0	0	0	0	0	0	0	0	0	0	0	0	0.00564972	0	0.00606061	0	0	0	0	0	0.00344828	0	0	0	0.00564972	0	0	0.01	0	0	0	0	0	0.00384615	0
Event:1935	0	0	0	0	0	0	0	0	0	0	0	0	0	0	0	0	0	0.00242131	0	0	0	0	0	0	0	0	0	0	0	0	0	0	0	0	0	0	0	0	0	0	0	0	0	0	0	0	0	0	0
Event:1936	0	0	0	0	0	0	0	0	0	0	0	0	0	0	0	0	0	0.00243902	0	0	0	0	0	0	0	0	0	0	0	0	0	0	0	0	0	0	0	0	0	0	0	0	0	0	0	0	0	0	0
Event:2027	0.00487805	0	0.00813008	0.00314465	0	0	0	0	0	0	0.00309598	0	0	0.008	0	0.00543478	0	0	0	0	0	0.00621118	0.00606061	0	0	0	0.00416667	0	0	0	0	0	0	0	0.0143266	0	0	0	0.00416667	0.0105634	0	0.0314465	0	0	0	0	0	0.00309598	0
Event:1956	0	0	0.00632911	0.0103896	0	0	0	0	0	0.0165017	0.00767263	0	0.00406504	0.00625	0	0.00686499	0	0	0	0	0.00454545	0	0	0.0131004	0	0	0.0230263	0	0	0	0	0	0.0323625	0.00174825	0.00236407	0	0	0	0.0230263	0.00280899	0	0	0	0	0	0	0	0.00767263	0
Event:2040	0	0	0	0	0	0	0	0	0	0	0	0	0	0	0	0	0	0	0	0	0	0	0	0	0	0	0	0	0	0	0	0	0	0	0.00444444	0	0	0	0	0	0	0	0	0	0	0	0	0	0
Event:1951	0.0196078	0	0.0102041	0.0632411	0.0666667	0	0	0	0	0.00534759	0.0185874	0	0	0.01	0	0.00628931	0	0.0164609	0	0	0	0	0	0	0	0	0.010582	0	0.0228571	0	0	0	0.00505051	0.00221239	0	0	0	0	0.010582	0.00423729	0	0.0178571	0	0	0	0	0	0.0185874	0
Event:2043	0	0	0.0151515	0	0	0	0	0	0	0	0	0	0	0	0	0	0	0.00607287	0	0	0	0	0	0	0	0	0	0	0	0	0	0	0	0.0021978	0	0	0	0	0	0	0	0	0	0	0	0	0	0	0
Event:2044	0.00561798	0	0.00913242	0.00343643	0	0	0	0	0	0	0.00337838	0	0	0	0	0.0058651	0	0	0	0	0	0.00746269	0.00724638	0	0	0	0.00469484	0	0	0	0	0	0	0	0.0123839	0	0	0	0.00469484	0.00775194	0	0.0378788	0	0	0	0	0	0.00337838	0
Event:2026	0.00609756	0.037594	0.0097561	0.0530303	0.0433526	0	0.00578035	0.00578035	0	0.0102564	0.0143369	0	0.00740741	0	0	0.00611621	0	0.0435685	0.0457516	0	0	0	0	0	0	0	0	0	0.00534759	0	0	0.0106383	0	0.00434783	0.019544	0.0363636	0	0	0	0	0	0.00819672	0	0	0	0	0	0.0143369	0
Event:1958	0	0	0	0.00398406	0	0	0	0	0	0	0	0	0	0	0	0	0	0	0	0	0	0	0	0	0	0	0.00578035	0	0	0	0	0	0.0167598	0	0	0	0	0	0.00578035	0	0	0	0	0	0	0	0	0	0
Event:1977	0	0	0	0.00826446	0	0	0	0	0	0.00617284	0.00403226	0	0.00990099	0.00568182	0	0	0	0	0	0	0	0	0	0	0	0	0.00606061	0	0	0	0	0	0.0175439	0	0	0	0	0	0.00606061	0	0	0	0	0	0	0	0	0.00403226	0
Event:1983	0	0	0	0.0046729	0.003367	0	0.00909091	0.00909091	0.0285714	0.0075188	0	0	0	0.0136986	0	0.00757576	0	0	0	0	0	0	0	0	0	0	0.0223881	0	0	0	0	0	0.013986	0.0204604	0.00401606	0	0	0	0.0223881	0	0	0	0	0	0	0	0	0	0
Event:1945	0.00510204	0.00273224	0.0556901	0.0496894	0.0669078	0	0.0075	0.0075	0	0.0118765	0.0138614	0	0	0.0138249	0	0.0588235	0.00290698	0.0338983	0.00257732	0	0	0	0	0.00286533	0	0	0.0514706	0	0	0	0	0	0.0115741	0	0.00743494	0.00882353	0	0	0.0514706	0.0106383	0	0.002849	0	0	0	0	0	0.0138614	0
Event:2017	0.017341	0	0.0139535	0.0104895	0.0449438	0	0.00543478	0.00543478	0	0.00483092	0.00341297	0	0	0.00452489	0	0.0149254	0	0.00587084	0	0	0	0	0	0.00763359	0	0	0.00956938	0	0.00505051	0	0	0	0.0186047	0	0.00934579	0	0	0	0.00956938	0	0	0	0	0	0	0	0	0.00341297	0
Event:2012	0.0189873	0	0.0463918	0.0185874	0.0113314	0	0	0	0	0.00520833	0.0108696	0	0	0.00485437	0	0.0220126	0	0.00808081	0	0	0	0.00862069	0.00833333	0.00862069	0	0	0.00512821	0	0	0	0	0	0.00492611	0.00438596	0.00980392	0	0	0	0.00512821	0.00833333	0	0	0	0	0	0	0	0.0108696	0
Event:1954	0	0	0	0.00531915	0	0	0	0	0	0	0	0	0	0	0	0	0	0	0	0	0	0	0	0	0	0	0	0	0	0	0	0	0	0	0	0	0	0	0	0	0	0	0	0	0	0	0	0	0
Event:1943	0	0	0.0285714	0.00938967	0.0101695	0	0	0	0	0	0.0185185	0	0	0	0	0.00757576	0	0.0022779	0	0	0	0	0	0	0	0	0.00735294	0	0	0	0	0	0	0.00251256	0	0	0	0	0.00735294	0.0110497	0	0	0	0	0	0	0	0.0185185	0
Event:1946	0	0	0	0	0	0	0	0	0	0	0	0	0	0	0	0	0	0	0	0	0	0	0	0	0	0	0	0	0	0	0	0	0	0	0	0	0	0	0	0	0	0	0	0	0	0	0	0	0
Event:1968	0.00840336	0	0.00621118	0.0130435	0.0193548	0	0	0	0	0	0.00847458	0	0	0.00606061	0	0.00353357	0	0	0	0	0	0	0	0	0	0	0	0	0.028777	0	0	0	0	0	0	0	0	0	0	0.005	0	0.0263158	0	0	0	0	0	0.00847458	0
Event:1969	0.0161943	0.0135747	0.00687285	0.0196078	0.041958	0.0031348	0.003861	0.003861	0	0.00711744	0.0542857	0	0.00452489	0.00337838	0	0.0246914	0	0.0120275	0.0123457	0	0	0.0097561	0.00956938	0.00485437	0	0	0.0214286	0	0.0110701	0	0	0	0	0.003663	0.0126904	0	0	0	0.0214286	0.00606061	0.00537634	0	0	0	0	0	0	0.0542857	0
Event:1980	0.046875	0	0.017341	0.0466102	0.047619	0	0.00704225	0.00704225	0	0	0.0202429	0	0	0	0.0140845	0.024055	0	0.026087	0	0	0	0	0	0.0227273	0	0	0.011976	0	0	0	0	0	0	0.00700935	0.00714286	0	0	0	0.011976	0.0189573	0	0	0	0.0140845	0	0	0	0.0202429	0
Event:2033	0	0	0.0359712	0.00938967	0.0170648	0	0	0	0	0	0	0	0	0	0	0.0350195	0	0.00686499	0	0	0	0	0	0	0	0	0.0538462	0	0	0	0	0	0.0211268	0.0101266	0	0	0	0	0.0538462	0	0	0	0	0	0	0	0	0	0
Event:1973	0.0121212	0.00719424	0.0145631	0.0181818	0	0	0.0114943	0.0114943	0	0.0101523	0.0142349	0	0.0147059	0.00471698	0	0.0153374	0.00854701	0.00198413	0.00621118	0.0104167	0	0.0336134	0.0409836	0.0423729	0.142857	0.141414	0.01	0.142857	0.0106383	0	0	0	0.00478469	0.0131004	0.0128617	0.00869565	0	0	0.01	0.0205761	0	0	0	0	0	0	0	0.0142349	0
Event:1971	0.0111111	0.00434405	0.0233918	0.0310263	0.0245171	0.00400962	0.00168067	0.00168067	0.000896057	0.00330306	0.0116641	0	0.00610288	0.00986031	0.000892857	0.0313936	0.00353982	0.0375171	0.00511945	0.000899281	0.000887311	0.0115453	0.0115044	0.00352423	0	0	0.0166945	0	0.0058382	0.0017301	0	0	0.0090535	0.0095498	0.0144817	0.00176991	0	0	0.0166945	0.0112	0.000894454	0.0115248	0	0.000892857	0.000899281	0.000899281	0	0.0116641	0
Event:1940	0.0222222	0	0.0344828	0.0414938	0.0214067	0	0.00684932	0.00684932	0	0	0.00787402	0	0.00925926	0.0222222	0	0.0202703	0.0113636	0.0214592	0.00757576	0	0	0.0107527	0.0208333	0.032967	0	0	0.0484848	0	0.0125786	0	0	0	0.00555556	0	0.0177936	0.0357143	0	0	0.0484848	0.00921659	0	0	0	0	0	0	0	0.00787402	0
Event:1959	0	0	0	0.004	0	0	0	0	0	0	0	0	0	0	0	0	0	0	0	0	0	0	0	0	0	0	0.00581395	0	0	0	0	0	0.0168539	0	0	0	0	0	0.00581395	0	0	0	0	0	0	0	0	0	0
Event:2039	0	0	0	0	0	0	0	0	0	0.0617284	0	0	0	0	0	0.0446735	0	0	0	0	0.103896	0	0	0	0	0	0.0606061	0	0	0	0	0	0.0578035	0.0555556	0	0	0	0	0.0606061	0	0	0	0	0	0	0	0	0	0
Event:2023	0	0	0	0	0.00325733	0	0	0	0	0	0	0	0	0	0	0	0	0.00222717	0	0	0	0	0	0	0	0	0.00684932	0	0	0	0	0	0	0.00245098	0	0	0	0	0.00684932	0	0.0212766	0	0	0	0	0	0	0	0
Event:1960	0	0	0	0	0	0	0	0	0	0	0	0	0	0	0	0	0	0	0	0	0	0	0	0	0	0	0	0	0	0	0	0	0.012987	0.00244499	0	0	0	0	0	0	0	0	0	0	0	0	0	0	0
Event:2037	0.00571429	0	0.00460829	0.0248227	0.00269542	0	0	0	0	0	0	0	0	0	0	0.0429448	0	0.00587084	0	0	0	0	0	0	0	0	0.0497512	0	0	0	0	0	0.0478469	0.0260304	0.00309598	0	0	0	0.0497512	0	0	0	0	0	0	0	0	0	0
Event:1941	0.00323625	0.0035461	0.0202899	0.0168269	0.0201613	0	0	0	0	0.00588235	0.0263789	0	0	0.00564972	0	0.0237581	0	0.0334928	0.00660066	0	0	0	0	0.00377358	0	0	0.0117302	0	0.00301205	0	0	0	0.0143678	0.0236088	0.0177778	0.019685	0	0	0.0117302	0.0025641	0	0	0	0	0	0	0	0.0263789	0
Event:1982	0.0451128	0	0.126761	0.0539084	0.0417582	0.00289017	0	0	0	0	0.00507614	0	0	0.00934579	0	0.145078	0	0.0181818	0	0	0	0.00429185	0.00421941	0.0173913	0	0	0.0538721	0	0	0	0	0	0.003125	0	0.0167064	0	0	0	0.0538721	0.0286533	0	0.00425532	0	0	0	0	0	0.00507614	0
Event:2019	0.0114504	0.00421941	0.0513699	0.0588235	0.646429	0	0.0148148	0.0148148	0	0.00677966	0.0132275	0	0.00425532	0	0.0049505	0.0387409	0	0.046875	0.003861	0	0	0	0	0	0	0	0.0204082	0	0.00699301	0	0	0	0.00325733	0.00357143	0	0	0	0	0.0204082	0.00289855	0	0.0136364	0	0.0049505	0	0	0	0.0132275	0
Event:1947	0.0373832	0	0.0479452	0.0516432	0.0165563	0	0	0	0	0	0.0132743	0	0	0.00641026	0	0.0261194	0	0.00898876	0	0	0	0.0151515	0.0142857	0	0	0	0.028169	0	0.0075188	0	0	0	0	0	0.019685	0	0	0	0.028169	0.0052356	0	0	0	0	0	0	0	0.0132743	0
Event:1979	0.0411523	0	0.0278746	0.0309859	0.0181406	0	0	0	0	0	0.0136612	0	0	0.0033557	0	0.0373134	0	0.00339559	0	0	0	0.00966184	0.00947867	0.00480769	0	0	0.0176678	0	0.00363636	0	0	0	0.00338983	0.00548446	0.0126263	0	0	0	0.0176678	0.0060241	0	0.0144231	0	0	0.00549451	0	0	0.0136612	0
Event:1961	0	0	0	0.0047619	0.00341297	0	0.00943396	0.00943396	0.0322581	0.00775194	0	0	0	0.0140845	0	0.00383142	0	0	0	0	0	0	0	0	0	0	0.0230769	0	0	0	0	0	0.0143885	0.0128205	0.00408163	0	0	0	0.0230769	0	0	0	0	0	0	0	0	0	0
Event:2029	0.00704225	0	0	0.00787402	0.00892857	0.00473934	0	0	0	0	0	0	0	0	0	0.0165563	0	0	0	0	0	0.0102041	0.00980392	0	0	0	0.00564972	0	0	0	0	0	0	0	0	0	0	0	0.00564972	0.0275229	0	0	0	0	0	0	0	0	0
Event:2010	0.00787402	0	0.0137672	0.0500596	0.0376749	0.00239521	0.0117188	0.0117188	0	0.00376412	0.0195627	0	0.00135501	0.00123001	0	0.0174672	0	0.0727449	0.0132802	0	0	0	0	0.00277008	0	0	0.0100629	0	0.00126582	0	0	0.00143472	0.00620347	0.046169	0.0385488	0.0027972	0	0	0.0100629	0.00473373	0.00142248	0	0	0	0	0	0	0.0195627	0
Event:1967	0.00847458	0	0	0.00869565	0.0194175	0	0	0	0	0	0	0	0	0	0	0	0	0.0043956	0	0	0	0	0	0	0	0	0	0	0	0	0	0	0	0.00240964	0.00754717	0.0149254	0	0	0	0	0	0	0	0	0	0	0	0	0
Event:2024	0	0.0136986	0	0.00469484	0	0	0	0	0	0	0	0	0	0	0	0	0	0	0.0105263	0	0	0	0	0.0178571	0	0	0	0	0	0	0	0	0	0	0	0	0	0	0	0	0.0277778	0	0	0	0	0	0	0	0
Event:2006	0.0133333	0	0.0104167	0.00378788	0.00578035	0	0	0	0	0	0	0	0	0.0102041	0	0	0	0.00204499	0	0	0	0	0	0.0188679	0	0	0.00537634	0	0.00574713	0	0	0	0.00515464	0.00223214	0.00671141	0	0	0	0.00537634	0.0309735	0	0	0	0	0	0	0	0	0
Event:1944	0	0	0	0	0.00330033	0	0	0	0	0	0	0	0	0.00653595	0	0.00369004	0	0.00224719	0.00980392	0	0	0	0	0	0	0	0	0	0	0	0	0	0.00666667	0.00997506	0	0.0178571	0	0	0	0	0	0	0	0	0	0	0	0	0
Event:1939	0	0	0	0.0042735	0	0	0	0	0	0	0	0	0	0	0	0	0	0.0154525	0	0	0	0	0	0	0	0	0	0	0	0	0	0	0	0	0.00371747	0	0	0	0	0	0	0	0	0	0	0	0	0	0
Event:317	0.00339905	0.00485437	0.0126751	0.0172855	0.0295567	0.00129618	0.00541638	0.00541638	0.000709723	0.00734803	0.00441084	0	0.000691563	0.00395778	0.000707714	0.0262829	0.000701262	0.0383515	0.00615595	0.000711744	0.00140944	0.00916138	0.00913563	0.00632467	0	0	0.0188806	0	0.00671592	0.00624133	0.00141844	0.000711744	0.00596026	0.0119863	0.02267	0.00493653	0	0	0.0188806	0.00776699	0.000708717	0.0049054	0	0.000707714	0.000711744	0	0.000711744	0.00441084	0
Event:1588	0.00458716	0	0.00772201	0.0121951	0.00241546	0	0.00440529	0.00440529	0	0.004	0.00898204	0	0	0.00378788	0	0.0026178	0.00591716	0.00541516	0	0	0	0.00574713	0.00561798	0	0	0	0	0	0	0	0	0	0.00383142	0	0.00547945	0	0	0	0	0	0	0	0	0	0.00675676	0	0	0.00898204	0
Event:357	0.00297619	0.00649351	0.00530504	0.00222717	0.0113852	0.0049505	0.0116959	0.0116959	0	0.0453258	0.0178971	0	0.00325733	0.0026178	0	0.0121212	0.00348432	0.0135135	0.00606061	0	0	0.00342466	0.00337838	0	0	0.0035461	0.00540541	0	0.037464	0.00970874	0.00367647	0.0037594	0.0187668	0.0144	0.0104167	0.00350877	0	0	0.00540541	0	0	0.0207612	0	0	0	0	0	0.0178971	0
Event:1603	0.00862069	0	0.00363636	0.0175953	0.00702576	0	0.0125	0.0125	0	0	0.002849	0	0	0.00358423	0	0.00505051	0	0.00527241	0	0	0	0.0106383	0.0104167	0	0	0	0.00373134	0	0.011811	0.0145631	0	0.00613497	0	0.00188679	0.0186667	0	0	0	0.00373134	0.00318471	0	0.0105263	0	0	0	0	0	0.002849	0
Event:491	0	0	0.00699301	0.00938967	0.00675676	0	0	0	0	0	0.00456621	0	0	0	0	0.00377358	0	0.00456621	0	0	0	0	0	0	0	0	0	0	0	0	0	0	0	0	0	0	0	0	0	0	0	0	0	0	0	0	0	0.00456621	0
Event:1533	0	0	0	0	0	0	0	0	0	0	0	0	0	0	0	0	0	0.00234742	0	0	0	0	0	0	0	0	0	0	0	0.015873	0	0	0	0	0.00851064	0	0	0	0	0	0	0	0	0	0	0	0	0	0
Event:330	0.00273973	0.00593472	0.00740741	0.012685	0.00357143	0	0.0026738	0.0026738	0.00334448	0.00505051	0.00207039	0	0	0.00733496	0	0.0153257	0	0.002849	0.00557103	0	0	0.0254777	0.0316456	0.00940439	0	0	0.0177665	0	0	0	0	0	0.00738916	0.0137615	0.00587084	0	0	0	0.0177665	0.00224215	0	0.00309598	0	0	0	0	0	0.00207039	0
Event:543	0.00273973	0.00593472	0.00740741	0.012685	0.00357143	0	0.0026738	0.0026738	0.00334448	0.00505051	0.00207039	0	0	0.00733496	0	0.0153257	0	0.002849	0.00557103	0	0	0.0254777	0.0316456	0.00940439	0	0	0.0177665	0	0	0	0	0	0.00738916	0.0137615	0.00587084	0	0	0	0.0177665	0.00224215	0	0.00309598	0	0	0	0	0	0.00207039	0
Event:505	0.00273973	0.00593472	0.00740741	0.012685	0.00357143	0	0.0026738	0.0026738	0.00334448	0.00505051	0.00207039	0	0	0.00733496	0	0.0153257	0	0.002849	0.00557103	0	0	0.0254777	0.0316456	0.00940439	0	0	0.0177665	0	0	0	0	0	0.00738916	0.0137615	0.00587084	0	0	0	0.0177665	0.00224215	0	0.00309598	0	0	0	0	0	0.00207039	0
Event:520	0.00273973	0.00593472	0.00740741	0.012685	0.00357143	0	0.0026738	0.0026738	0.00334448	0.00505051	0.00207039	0	0	0.00733496	0	0.0153257	0	0.002849	0.00557103	0	0	0.0254777	0.0316456	0.00940439	0	0	0.0177665	0	0	0	0	0	0.00738916	0.0137615	0.00587084	0	0	0	0.0177665	0.00224215	0	0.00309598	0	0	0	0	0	0.00207039	0
Event:864	0.00367197	0.00435866	0.0108173	0.0121247	0.0425894	0.00293427	0.00365186	0.00365186	0.000635728	0.0090525	0.00802752	0	0.00124301	0.00596659	0.000634115	0.0215176	0.00188917	0.0280665	0.00615385	0.000637349	0.00253004	0.00757576	0.00755668	0.00314268	0	0.000630915	0.0078219	0	0.00726832	0.00811486	0.00127065	0	0.00537634	0.0173319	0.00732394	0.000629723	0	0	0.0078219	0.00938416	0.000634921	0.00376884	0	0.000634115	0.000637349	0	0	0.00802752	0
Event:890	0	0	0.00452489	0.00342466	0.00266667	0	0.00531915	0.00531915	0	0	0.0136054	0	0	0	0	0	0	0.00582524	0	0	0	0	0	0	0.00806452	0.008	0	0.00806452	0.00995025	0	0	0	0	0	0.0123457	0.032	0	0	0	0.00384615	0	0	0	0	0	0	0	0.0136054	0
Event:1587	0.00458716	0	0.00772201	0.0121951	0.00241546	0	0.00440529	0.00440529	0	0.004	0.00898204	0	0	0.00378788	0	0.0026178	0.00591716	0.00541516	0	0	0	0.00574713	0.00561798	0	0	0	0	0	0	0	0	0	0.00383142	0	0.00547945	0	0	0	0	0	0	0	0	0	0.00675676	0	0	0.00898204	0
Event:840	0	0.00549451	0.008	0.00623053	0.0049505	0	0.00458716	0.00458716	0.00699301	0.00833333	0	0	0	0	0	0.00268097	0	0.00182815	0.00490196	0	0	0.00606061	0.00591716	0	0	0	0	0	0	0.00543478	0	0	0	0.00197628	0	0.00632911	0	0	0	0	0	0	0	0	0	0	0	0	0
Event:1820	0.0122699	0.00729927	0.0147059	0.00724638	0.019774	0	0.00578035	0.00578035	0	0.0102564	0.0107143	0	0	0	0	0.0123077	0.00869565	0.0244399	0.00628931	0	0	0.0168067	0.0162602	0	0	0	0.010101	0	0.00534759	0	0	0	0.00483092	0.0021692	0	0	0	0	0.010101	0.00408163	0	0	0	0	0	0	0	0.0107143	0
Event:1615	0.00677966	0.00465116	0.00974026	0.00904523	0.00834879	0	0.00111235	0.00111235	0.00121359	0	0.000992063	0	0	0.00536481	0	0.0183398	0.00238095	0.00490597	0.00453515	0.00121951	0	0.0155875	0.0179426	0.00474496	0	0	0.0164654	0	0.00219298	0	0	0	0.00646552	0.0127877	0.0116845	0	0	0	0.0164654	0.0125	0	0.0035461	0	0	0.00121951	0	0	0.000992063	0
Event:406	0.00273973	0.00593472	0.00740741	0.012685	0.00357143	0	0.0026738	0.0026738	0.00334448	0.00505051	0.00207039	0	0	0.00733496	0	0.0153257	0	0.002849	0.00557103	0	0	0.0254777	0.0316456	0.00940439	0	0	0.0177665	0	0	0	0	0	0.00738916	0.0137615	0.00587084	0	0	0	0.0177665	0.00224215	0	0.00309598	0	0	0	0	0	0.00207039	0
Event:1554	0	0	0.0186335	0.00858369	0.00952381	0	0	0	0	0	0.00840336	0	0	0	0	0.00704225	0	0.00217865	0	0	0	0	0	0	0	0	0	0	0	0	0	0	0	0	0	0	0	0	0	0	0	0	0	0	0	0	0	0.00840336	0
Event:745	0	0	0	0	0	0	0	0	0	0.00877193	0	0	0	0	0	0.00406504	0	0	0	0.0833333	0	0.444444	0.387097	0.0263158	0	0	0.026087	0	0	0	0	0	0.008	0.00795756	0	0	0	0	0.026087	0	0	0	0	0	0	0	0	0	0
Event:774	0.00579151	0.00395648	0.0265152	0.0284951	0.0256835	0.0045208	0.000952381	0.000952381	0.00102564	0.00373832	0.010453	0	0.00695825	0.00834106	0.00102145	0.031651	0.00404449	0.0391566	0.00484496	0.00102987	0.0010142	0.0121704	0.0121212	0.00301508	0	0	0.0169972	0	0.00566572	0.00197044	0	0	0.00742804	0.00980392	0.012766	0.00202224	0	0	0.0169972	0.00989209	0	0.0131712	0	0.00102145	0	0.00102987	0	0.010453	0
Event:1348	0	0	0.00967118	0.0136752	0.0257967	0	0	0	0	0.00589391	0.00673401	0	0	0.00573614	0	0.0189873	0	0.00863132	0	0	0.007109	0.00229885	0.0022779	0.00229885	0	0	0.0117878	0	0.0100402	0.00441501	0	0	0.0116054	0.021025	0.00319489	0	0	0	0.0117878	0.00357782	0	0.00689655	0	0	0	0	0	0.00673401	0
Event:872	0	0	0	0.00543478	0	0	0	0	0	0	0	0	0	0	0	0	0	0	0	0	0	0	0	0	0	0	0	0	0	0	0	0	0	0	0	0	0	0	0	0	0	0	0	0	0	0	0	0	0
Event:1748	0	0	0.00526316	0.00221239	0.0113208	0	0.00287356	0.00287356	0.003663	0	0.00881057	0	0	0.0025974	0	0.00598802	0.0139373	0.00742942	0	0	0	0.00338983	0.00334448	0	0	0	0.00536193	0	0	0.00961538	0	0	0	0.00791139	0.00618557	0.0104895	0	0	0.00536193	0.00477327	0	0	0	0	0	0	0	0.00881057	0
Event:1345	0	0	0.0045045	0.0103093	0.00265957	0	0.00529101	0.00529101	0	0.00471698	0.0101351	0	0	0.00442478	0	0.0058309	0	0.0019305	0	0	0	0.00735294	0.00714286	0	0.008	0.00793651	0.00465116	0.008	0.00492611	0.00645161	0.00862069	0	0.0044843	0.00420168	0.0123077	0.00775194	0	0	0.00465116	0.00769231	0	0.0145985	0	0	0	0	0	0.0101351	0
Event:444	0	0	0	0.010101	0.0105541	0	0	0	0	0	0.00328947	0	0	0.00431034	0	0.0115274	0	0	0	0	0.00763359	0	0	0.0214286	0	0	0.0325581	0	0	0	0	0	0.00877193	0.00623701	0.00600601	0	0	0	0.0325581	0	0	0	0	0	0	0	0	0.00328947	0
Event:1320	0	0	0.0155039	0	0.00352113	0	0	0	0	0	0	0	0	0	0	0	0	0	0	0	0	0	0	0.0227273	0	0	0	0	0	0	0	0	0	0	0	0	0	0	0	0	0	0	0	0	0	0	0	0	0
Event:1081	0.00997506	0.00531915	0.0205479	0.0176817	0.00670017	0	0.00242131	0.00242131	0.00295858	0.0045977	0.00770713	0	0	0.00222222	0	0.0233813	0	0.00405405	0.00502513	0	0	0.0255682	0.0252809	0.00557103	0	0.00285714	0.00917431	0	0	0	0	0	0.0044843	0.0263158	0.0128205	0	0	0	0.00917431	0.00829876	0	0.00276243	0	0	0	0	0	0.00770713	0
Event:1344	0	0	0.00967118	0.0136752	0.0257967	0	0	0	0	0.00589391	0.00673401	0	0	0.00573614	0	0.0189873	0	0.00863132	0	0	0.007109	0.00229885	0.0022779	0.00229885	0	0	0.0117878	0	0.0100402	0.00441501	0	0	0.0116054	0.021025	0.00319489	0	0	0	0.0117878	0.00357782	0	0.00689655	0	0	0	0	0	0.00673401	0
Event:164	0	0.003663	0	0.00242131	0.0247423	0	0.0197368	0.0197368	0	0.00909091	0.00721154	0	0	0.0057971	0	0.00867679	0.00398406	0.0110759	0.00338983	0	0	0.00390625	0.00384615	0	0	0	0.00298507	0	0.022082	0.0222222	0	0	0	0.00167504	0	0	0	0	0.00298507	0.00262467	0	0.00387597	0	0	0	0	0	0.00721154	0
Event:838	0	0	0	0	0	0	0	0	0	0	0	0	0	0	0	0	0	0	0	0	0	0	0	0	0	0	0	0	0	0	0	0	0	0	0	0	0	0	0	0	0	0	0	0	0	0	0	0	0
Event:1367	0	0	0	0	0	0	0	0	0	0	0	0	0	0	0	0	0	0	0	0	0	0	0	0	0	0	0.00900901	0	0	0	0	0	0	0	0	0	0	0	0.00900901	0	0	0	0	0	0	0	0	0	0
Event:1616	0.00457666	0.00472255	0.00987925	0.00916497	0.0084507	0	0.00112867	0.00112867	0.00123305	0	0.00100503	0	0	0.0054407	0	0.0185728	0.00241838	0.00495868	0.00460299	0.00123916	0	0.0133657	0.0157576	0.00481928	0	0	0.0155729	0	0.00222469	0	0	0	0.00655738	0.0120586	0.0118343	0	0	0	0.0155729	0.0126716	0	0.00360144	0	0	0.00123916	0	0	0.00100503	0
Event:348	0.00265252	0.00573066	0.0243902	0.02079	0.00525394	0	0.00259067	0.00259067	0.00321543	0.00244499	0.00404858	0	0	0.00473934	0	0.011194	0	0.00280112	0.00539084	0.00325733	0	0.0340557	0.0336391	0.00906344	0	0	0.0122549	0	0	0	0	0	0.00238095	0.0165663	0.00766284	0	0	0	0.0122549	0	0	0.00598802	0	0	0	0	0	0.00404858	0
Event:321	0	0.0202703	0	0.0104167	0.0163043	0	0.00537634	0.00537634	0	0.00478469	0.00680272	0	0	0	0	0.00293255	0	0.00389105	0.0176471	0	0.0165289	0	0	0	0.00819672	0.00813008	0	0.00819672	0.0100503	0	0	0	0	0.0149573	0.00617284	0.00793651	0	0	0	0	0	0	0	0	0	0	0	0.00680272	0
Event:337	0.00273973	0.00593472	0.00740741	0.012685	0.00357143	0	0.0026738	0.0026738	0.00334448	0.00505051	0.00207039	0	0	0.00733496	0	0.0153257	0	0.002849	0.00557103	0	0	0.0254777	0.0316456	0.00940439	0	0	0.0177665	0	0	0	0	0	0.00738916	0.0137615	0.00587084	0	0	0	0.0177665	0.00224215	0	0.00309598	0	0	0	0	0	0.00207039	0
Event:344	0	0.00549451	0.008	0.00623053	0.0049505	0	0.00458716	0.00458716	0.00699301	0.00833333	0	0	0	0	0	0.00268097	0	0.00182815	0.00490196	0	0	0.00606061	0.00591716	0	0	0	0	0	0	0.00543478	0	0	0	0.00197628	0	0.00632911	0	0	0	0	0	0	0	0	0	0	0	0	0
Event:1447	0	0	0.00537634	0.0117647	0.00294118	0	0	0	0.0128205	0.00568182	0	0	0	0	0	0.00980392	0	0	0	0	0	0.020202	0.0194175	0	0	0	0.00558659	0	0	0	0	0	0.00534759	0.00683371	0	0.0107527	0	0	0.00558659	0.0226244	0	0	0	0	0	0	0	0	0
Event:823	0	0	0	0	0.0105541	0	0.00512821	0.00512821	0	0.00458716	0.00328947	0	0	0.00431034	0	0	0	0.00767754	0	0	0	0.00704225	0.00684932	0	0	0	0	0	0	0.00621118	0	0	0.00436681	0.00414938	0.00299401	0	0	0	0	0	0	0	0	0	0	0	0	0.00328947	0
Event:613	0	0	0.00961538	0.0136054	0.0256798	0	0	0	0	0.00585938	0.00670017	0	0	0.00570342	0	0.0188976	0	0.00859951	0	0	0.00705882	0.00228311	0.00226244	0.00228311	0	0	0.0117188	0	0.00998004	0.00438596	0	0	0.0115385	0.0222805	0.00317965	0	0	0	0.0117188	0.00355872	0	0.00684932	0	0	0	0	0	0.00670017	0
Event:1623	0	0	0.0113895	0.00980392	0.0239726	0	0	0	0	0.00696056	0.0116732	0	0	0.00223714	0	0.0198198	0	0.00817439	0	0	0.00872093	0.00280112	0.00277008	0.00280112	0	0	0.0115741	0	0.00472813	0.00265957	0	0	0.0136674	0.0249267	0.00364964	0	0	0	0.0115741	0.00207469	0	0	0	0	0	0	0	0.0116732	0
Event:1097	0	0	0	0	0	0	0.0119048	0.0119048	0	0	0	0	0	0	0	0	0	0	0	0	0	0	0	0	0	0	0	0	0	0.02	0	0	0	0	0.0044843	0	0	0	0	0	0	0	0	0	0	0	0	0	0
Event:1443	0	0	0	0	0	0	0.0113636	0.0113636	0	0.00900901	0	0	0	0	0	0	0	0	0	0	0	0	0	0	0	0	0	0	0	0	0	0	0	0	0.00440529	0.0357143	0	0	0	0	0	0	0	0	0	0	0	0	0
Event:334	0.00724638	0.00900901	0.0111732	0.0120482	0.0244648	0	0	0	0	0.0178571	0.0198413	0	0	0	0	0.0133779	0	0.00632911	0.0075188	0	0	0	0	0	0	0	0.0116279	0	0.0125	0	0	0	0	0.00229885	0	0	0	0	0.0116279	0.00456621	0	0.0104167	0	0	0	0.0147059	0	0.0198413	0
Event:1709	0.00429185	0	0.0147059	0.0057971	0.0189573	0	0.00413223	0.00413223	0	0	0.002849	0	0	0.00358423	0	0.00505051	0	0.0232558	0	0	0	0.00529101	0.00518135	0	0	0	0	0	0	0	0	0	0	0	0.010582	0	0	0	0	0.00318471	0	0	0	0	0	0	0	0.002849	0
Event:1757	0	0	0	0	0	0	0	0	0	0.00694444	0	0	0	0	0	0	0	0	0	0	0	0.0454545	0.0428571	0	0	0	0.00680272	0	0	0	0	0	0.00645161	0.00737101	0	0	0	0	0.00680272	0	0	0	0	0	0	0	0	0	0
Event:675	0.00273973	0.00593472	0.00740741	0.012685	0.00357143	0	0.0026738	0.0026738	0.00334448	0.00505051	0.00207039	0	0	0.00733496	0	0.0153257	0	0.002849	0.00557103	0	0	0.0254777	0.0316456	0.00940439	0	0	0.0177665	0	0	0	0	0	0.00738916	0.0137615	0.00587084	0	0	0	0.0177665	0.00224215	0	0.00309598	0	0	0	0	0	0.00207039	0
Event:445	0.00364964	0	0.00955414	0.00779221	0.0107296	0.00584795	0.00353357	0.00353357	0	0.00986842	0.00769231	0	0	0	0	0.0115207	0.0226244	0.00327332	0	0	0	0.00873362	0.00858369	0	0	0	0.00649351	0	0.0101695	0.0162602	0	0	0.0127389	0.00350877	0.0217391	0.0135747	0	0	0.00649351	0.00564972	0	0	0	0	0	0	0	0.00769231	0
Event:827	0.00363636	0	0.0136519	0.0121766	0.0260631	0.00485437	0.00537634	0.00537634	0	0.00516351	0.00903614	0	0	0.00504202	0.00204499	0.0184922	0	0.0458284	0.00366972	0	0	0.00395257	0.00392157	0	0	0	0.00686106	0	0.0034904	0.00190114	0	0	0.00337268	0.0035461	0.0159652	0	0	0	0.00686106	0.0047619	0.00205339	0.00196464	0	0.00204499	0.002079	0.002079	0	0.00903614	0
Event:1583	0	0	0.00643087	0.00868307	0.037234	0.0030722	0.00508475	0.00508475	0	0.00489396	0.00573066	0	0.00180505	0.00318471	0.00191939	0.00808625	0	0.00875274	0	0	0	0.00746269	0.00740741	0.00185529	0	0.00189036	0.00324149	0	0.00830565	0.0126812	0	0	0.00480769	0.00341686	0.0209205	0.0018797	0	0	0.00324149	0.00605144	0	0.00556586	0	0.00191939	0	0	0	0.00573066	0
Event:1788	0	0	0.0125786	0.0128866	0.0149254	0	0	0	0	0.012987	0.00759494	0	0	0.00307692	0	0.0160183	0	0.00651466	0	0	0.0180995	0	0	0.00425532	0	0	0.00638978	0	0.00664452	0.00393701	0	0	0.0157233	0.0248668	0	0	0	0	0.00638978	0.00277778	0	0	0	0	0	0	0	0.00759494	0
Event:1506	0.012605	0.00469484	0.0107143	0.0172414	0.00691244	0	0	0	0.00574713	0.00367647	0.00560224	0	0	0.0034965	0	0.00746269	0	0.00520833	0.00425532	0	0	0.042328	0.0414508	0.00510204	0	0	0.0147059	0	0	0	0	0	0.0070922	0.0208729	0.0130208	0	0	0	0.0147059	0	0	0.00505051	0	0	0	0	0	0.00560224	0
Event:1385	0	0	0.0191083	0	0.00319489	0	0	0	0	0	0	0	0	0	0	0	0	0.0021978	0	0	0	0	0	0.0136986	0	0	0.013245	0	0	0	0	0	0	0.00241546	0	0.0151515	0	0	0.013245	0.00505051	0	0	0	0	0	0	0	0	0
Event:1843	0.0021322	0	0.00787402	0.00517241	0.0106222	0.00372439	0.00209205	0.00209205	0.00248139	0.00601202	0.0103093	0	0	0.00194175	0	0.0111643	0.0120192	0.00497512	0	0	0	0.00471698	0.0046729	0	0	0	0.00798403	0	0.00612245	0.0136674	0	0	0.00785855	0.00788436	0.0164474	0.0145278	0	0	0.00798403	0.00731261	0	0	0	0	0	0	0	0.0103093	0
Event:1875	0.0125	0.00934579	0	0.0171429	0.0185615	0	0	0	0	0	0.00837989	0	0	0	0	0.00742574	0	0.00345423	0.00847458	0	0	0.00505051	0.0049505	0.00505051	0	0	0.00724638	0	0	0	0	0	0.0106007	0.00371747	0.0343915	0	0	0	0.00724638	0	0	0	0	0	0	0	0	0.00837989	0
Event:1850	0	0	0	0	0	0	0	0	0	0	0.0103093	0	0	0	0	0	0	0	0	0	0	0	0	0	0	0	0	0	0	0	0	0	0	0	0	0	0	0	0	0	0	0	0	0	0	0	0	0.0103093	0
Event:1841	0	0	0	0.00423729	0.0031348	0	0	0	0	0	0.00414938	0	0	0	0	0.00348432	0	0.0243902	0.00847458	0	0	0	0	0	0	0	0	0	0	0	0	0	0	0	0	0	0	0	0	0	0	0	0	0	0	0	0	0.00414938	0
Event:1855	0.00582524	0.00821355	0.00900901	0.0128411	0.0214592	0.0034188	0.00572519	0.00572519	0.00221729	0.0128913	0.00473934	0	0.00204918	0.0017762	0	0.014881	0.00213675	0.0239234	0.00785855	0	0	0.00636943	0.00631579	0.00423729	0	0	0.0128205	0	0.00371058	0.00203252	0.00220751	0	0.00178571	0.00866337	0.0167939	0.00646552	0	0	0.0128205	0.00335008	0.00220751	0.00210526	0	0	0.00223714	0	0.00223714	0.00473934	0
Event:1892	0.00121655	0.00251889	0.014068	0.0107991	0.0355691	0	0.00604595	0.00604595	0.00264901	0.00470035	0.00749465	0	0	0.0034642	0	0.0102354	0.00519481	0.013089	0.00245098	0.00132979	0	0.0130039	0.0129366	0.002574	0	0.00130208	0.00468384	0	0.00475059	0.00757576	0	0.00132979	0.00115607	0.0117435	0.012513	0.00390117	0	0	0.00468384	0.00221729	0	0	0	0	0	0	0	0.00749465	0
Event:1893	0	0.0307692	0	0.00485437	0.00694444	0	0.00980392	0.00980392	0	0.0327869	0	0	0	0	0	0	0	0.00232019	0.0229885	0	0	0	0	0	0	0	0	0	0	0	0	0	0	0	0.00414938	0	0	0	0	0.00574713	0	0	0	0	0	0	0	0	0
Event:1952	0.0101652	0.00261097	0.0145455	0.0190797	0.0621651	0	0.0151515	0.0151515	0	0.00976801	0.00219539	0	0	0.00477897	0	0.0245726	0	0.015233	0.00381194	0.00138122	0.00135318	0.0148649	0.0147849	0.0040107	0.00135318	0.00135135	0.0159119	0.00135318	0.0161491	0.0171731	0.00412088	0	0.0157576	0.0167598	0.00963597	0.0013459	0	0	0.0159119	0.00458716	0	0.0203252	0	0	0	0	0	0.00219539	0
Event:2008	0.00625	0	0.00995025	0.00735294	0.00847458	0	0.00591716	0.00591716	0	0.00520833	0.0145455	0	0	0.00485437	0	0.0124611	0	0.0101215	0	0	0	0.00862069	0.00833333	0	0	0	0	0	0.00546448	0	0	0	0.00492611	0	0.00980392	0	0	0	0	0.00833333	0	0	0	0	0.0111111	0	0	0.0145455	0
Event:2041	0.00684346	0.00261552	0.0141431	0.0149489	0.014782	0	0.000843882	0.000843882	0	0	0.00621601	0	0	0.00658436	0.000897666	0.0213252	0.00355872	0.0229575	0.0025663	0	0	0.00176835	0.00176211	0.000883392	0	0.000891266	0.0108424	0	0.00250627	0.00086881	0	0	0.00246508	0.0109739	0.0168841	0.000888889	0	0	0.0108424	0.0120676	0	0.000881834	0	0.000897666	0.000904159	0	0	0.00621601	0
Event:2011	0	0	0.0103093	0.0037594	0.00574713	0	0	0	0	0.00540541	0.0111524	0	0	0	0	0.00315457	0.00961538	0.00613497	0	0	0	0	0	0	0	0	0.00531915	0	0	0	0	0	0.00510204	0	0.00666667	0	0	0	0.00531915	0	0	0	0	0	0	0	0	0.0111524	0
Event:1953	0.0101652	0.00261097	0.0145455	0.0190797	0.0621651	0	0.0151515	0.0151515	0	0.00976801	0.00219539	0	0	0.00477897	0	0.0245726	0	0.015233	0.00381194	0.00138122	0.00135318	0.0148649	0.0147849	0.0040107	0.00135318	0.00135135	0.0159119	0.00135318	0.0161491	0.0171731	0.00412088	0	0.0157576	0.0167598	0.00963597	0.0013459	0	0	0.0159119	0.00458716	0	0.0203252	0	0	0	0	0	0.00219539	0
Event:1978	0	0	0	0.00493827	0.0123967	0	0	0	0	0.00307692	0.00487805	0	0	0	0	0.00218818	0	0	0	0	0.00420168	0	0	0	0	0	0.00304878	0	0.0127796	0	0	0	0	0.00853242	0.00226757	0.00413223	0	0	0.00304878	0.0107817	0	0	0	0	0	0	0	0.00487805	0
Event:2018	0.00628931	0.00757576	0.0306122	0.0263158	0.0470588	0	0.011976	0.011976	0	0.0052356	0.00361011	0	0	0.00487805	0	0.015674	0	0.00809717	0.00649351	0	0	0.00869565	0.00840336	0.00869565	0	0	0.00515464	0	0.0110497	0	0	0	0.00995025	0.00660793	0.00653595	0.00925926	0	0	0.00515464	0.00416667	0	0.0925926	0	0	0	0	0	0.00361011	0
Event:2034	0.00257069	0.00616197	0.0133779	0.0150316	0.0507692	0.00161681	0.0120172	0.0120172	0.000906618	0.0186441	0.0149724	0	0.00175593	0.00662252	0	0.0175439	0.00178731	0.0279482	0.00691443	0	0	0.00356506	0.0035524	0.00177936	0.000897666	0.00179533	0.00584307	0.000897666	0.0205304	0.00970018	0.00271985	0.000909918	0.00999167	0.00894085	0.0122888	0.00448833	0	0	0.00584307	0.00401284	0	0.0125673	0	0	0.000909918	0.000909918	0	0.0149724	0
Event:1934	0.00606061	0.00724638	0	0	0.0111732	0	0.0115607	0.0115607	0	0.0206186	0.00353357	0	0	0.00473934	0	0.00609756	0	0.016129	0.0125786	0	0	0	0	0	0	0	0.005	0	0	0	0	0	0.00480769	0	0.00641026	0.036036	0	0	0.005	0	0	0	0	0	0	0	0	0.00353357	0
Event:2042	0.00691563	0	0.0144928	0.00839329	0.00653595	0	0	0	0	0	0.00714286	0	0	0.00389105	0	0.020595	0.00592593	0.0299517	0	0	0	0.00293255	0.00291545	0	0	0	0.00925926	0	0.00267023	0	0	0	0.0012987	0.0108481	0.0174216	0	0	0	0.00925926	0.0125156	0	0.00145985	0	0	0.00152207	0	0	0.00714286	0
Event:1962	0	0	0.0117647	0.00413223	0	0	0	0	0	0.00621118	0	0	0	0	0	0.0137931	0	0	0	0	0.0135135	0.0117647	0.011236	0.0487805	0	0	0.0443038	0	0	0.0194175	0	0	0.0176471	0.00234742	0	0	0	0	0.0443038	0	0	0	0	0	0	0	0	0	0
Event:1964	0.00420168	0	0.00357143	0.0144092	0.0163551	0	0.00404858	0.00404858	0	0.011194	0.0056338	0	0	0.0142349	0	0.0151134	0	0.00347826	0	0	0	0	0	0.015625	0	0	0.0262172	0	0.00383142	0.014218	0.00574713	0	0.0107527	0	0.00519481	0.0107527	0	0	0.0262172	0	0	0	0	0	0	0	0	0.0056338	0
Event:1963	0	0	0	0.00478469	0	0	0	0	0	0	0	0	0	0	0	0.00772201	0	0	0	0	0	0	0	0.06	0	0	0.0393701	0	0	0	0	0	0.0218978	0	0	0	0	0	0.0393701	0	0	0	0	0	0	0	0	0	0
Event:1970	0	0	0	0.00766284	0	0	0	0	0	0	0	0	0	0	0	0	0	0	0	0	0	0	0	0	0	0	0	0	0	0	0	0	0	0	0	0	0	0	0	0	0	0	0	0	0.0126582	0	0	0	0
Event:369	0	0	0	0	0	0	0	0	0	0	0	0	0	0	0	0.00425532	0	0	0	0	0	0	0	0	0	0	0	0	0	0	0	0	0	0	0	0	0	0	0	0	0	0	0	0	0	0	0	0	0
[truncated: 920 more columns]
